# Supplementary material for: Crystal structure and luminescent properties of [1-(biphenyl-4-yl)-1H-imidazole-κN 3]di­chloridozinc
Source: Acta Crystallogr E Crystallogr Commun. 2015 Feb 13;71(Pt 3):272–4. doi: 10.1107/S2056989015002807 (PMC4350720; doi:10.1107/S2056989015002807)
Supplement: Supplementary file 1 [file e-71-00272-sup1.cif]

##############################################################################
#                                                                            #
# This CIF contains the data in a paper accepted for publication in          #
# Acta Crystallographica Section E. It conforms to the requirements of       #
# Notes for Authors for Acta Crystallographica Section E, and has been       #
# peer reviewed under the auspices of the IUCr Commission on Journals.       #
#                                                                            #
# Full details of the Crystallographic Information File format               #
# are given in the paper "The Crystallographic Information File (CIF):       #
# a New Standard Archive File for Crystallography" by S. R. Hall, F. H.      #
# Allen and I. D. Brown [Acta Cryst. (1991), A47, 655-685].                  #
#                                                                            #
# The current version of the core CIF dictionary is obtainable from          #
# ftp://ftp.iucr.org/pub/cif_core.dic.                                       #
#                                                                            #
# Software is freely available for graphical display of the structure(s)     #
# in this CIF. For information consult the CIF software page                 #
# http://www.iucr.org/resources/cif/software.                                #
#                                                                            #
# This file may be used for bona fide research purposes within the           #
# scientific community so long as proper attribution is given to the journal # 
# article from which it was obtained.                                        #
#                                                                            #
##############################################################################
data_I
_database_code_depnum_ccdc_archive 'CCDC 1048515'
_audit_creation_method     SHELXL-97
_journal_date_recd_electronic     2015-01-19
_journal_date_accepted     2015-02-09
_journal_name_full     'Acta Crystallographica, Section E'
_journal_year     2015
_journal_volume     71
_journal_issue      3
_journal_page_first     272
_journal_page_last     274
_journal_paper_category     GM
_journal_paper_doi     10.1107/S2056989015002807
_journal_coeditor_code     WM5118
_publ_contact_author_name     'Yuan Wang'
_publ_contact_author_address
;
Changchun University of Science & Technology,
School of Chemistry and Environmental Engineering,
Changchun 130022,
People's Republic of China
;
_publ_contact_author_email     ywt1982@163.com
_publ_contact_author_fax     ?
_publ_contact_author_phone     ?
_publ_section_title
;
Crystal structure and luminescent properties of
[1-(biphenyl-4-yl)-1<i>H</i>-imidazole-\k<i>N</i>^3^]dichloridozinc
;
_publ_section_title_footnote     .
loop_
    _publ_author_name
    _publ_author_footnote
    _publ_author_address
    'Liu, Xiao-Xiao' .
;
Changchun University of Science & Technology,
School of Chemistry and Environmental Engineering, Changchun 130022,
People's Republic of China
;
    'Wang, Yuan' .
;
Changchun University of Science & Technology,
School of Chemistry and Environmental Engineering, Changchun 130022,
People's Republic of China
;
_publ_section_synopsis
;
A new imidazole-based zinc complex, synthesized using hydrothermal methods,
exhibits luminescent behaviour.
;
_chemical_name_systematic
;
[1-(Biphenyl-4-yl)-1<i>H</i>-imidazole-\k<i>N</i>^3^]dichloridozinc
;
_chemical_name_common     ?
_chemical_formula_moiety     'C30 H24 Cl2 N4 Zn'
_chemical_formula_sum     'C30 H24 Cl2 N4 Zn'
_chemical_formula_iupac     '[Zn Cl2 (C15 H12 N2)2]'
_chemical_formula_weight     576.80
_chemical_melting_point     ?
_symmetry_cell_setting     triclinic
_symmetry_space_group_name_H-M     'P -1'
_symmetry_space_group_name_hall     '-P 1'
loop_
    _symmetry_equiv_pos_as_xyz
    'x, y, z'
    '-x, -y, -z'
_cell_length_a     9.2410(6)
_cell_length_b     9.2595(5)
_cell_length_c     16.4106(10)
_cell_angle_alpha     87.7700(10)
_cell_angle_beta     88.8190(10)
_cell_angle_gamma     72.8230(10)
_cell_volume     1340.50(14)
_cell_formula_units_Z     2
_cell_measurement_reflns_used     2594
_cell_measurement_theta_min     2.30
_cell_measurement_theta_max     24.27
_cell_measurement_temperature     296(2)
_cell_special_details
;
#Added by publCIF
_symmetry_space_group_name_hall   '-P 1'
#Added by publCIF
_audit_update_record
;
_exptl_crystal_description     block
_exptl_crystal_colour     colourless
_exptl_crystal_size_max     0.40
_exptl_crystal_size_mid     0.30
_exptl_crystal_size_min     0.30
_exptl_crystal_density_diffrn     1.429
_exptl_crystal_density_meas     ?
_exptl_crystal_density_method     'not measured'
_exptl_crystal_F_000     592
_exptl_absorpt_coefficient_mu     1.142
_exptl_absorpt_correction_type     multi-scan
_exptl_absorpt_process_details
;
(<i>SADABS</i>; Bruker, 2008)
;
_exptl_absorpt_correction_T_min     0.6580
_exptl_absorpt_correction_T_max     0.7257
_exptl_special_details     ?
_diffrn_ambient_temperature     296(2)
_diffrn_radiation_type     MoK\a
_diffrn_radiation_wavelength     0.71073
_diffrn_radiation_source     'fine-focus sealed tube'
_diffrn_radiation_monochromator     graphite
_diffrn_measurement_device_type     'Bruker APEXII CCD area-detector'
_diffrn_measurement_method     'phi and omega scans'
_diffrn_detector_area_resol_mean     ?
_diffrn_reflns_number     8564
_diffrn_reflns_av_R_equivalents     0.0247
_diffrn_reflns_av_sigmaI/netI     0.0447
_diffrn_reflns_theta_min     2.30
_diffrn_reflns_theta_max     26.11
_diffrn_reflns_theta_full     26.11
_diffrn_measured_fraction_theta_max     0.991
_diffrn_measured_fraction_theta_full     0.991
_diffrn_reflns_limit_h_min     -11
_diffrn_reflns_limit_h_max     11
_diffrn_reflns_limit_k_min     -11
_diffrn_reflns_limit_k_max     11
_diffrn_reflns_limit_l_min     -20
_diffrn_reflns_limit_l_max     17
_diffrn_standards_number     ?
_diffrn_standards_interval_count     ?
_diffrn_standards_interval_time     ?
_diffrn_standards_decay_%     ?
_refine_special_details
;
Refinement of <i>F</i>^2^ against ALL reflections. The weighted <i>R</i>-factor
<i>wR</i> and goodness of fit <i>S</i> are based on <i>F</i>^2^, conventional
<i>R</i>-factors <i>R</i> are based on <i>F</i>, with <i>F</i> set to zero for
negative <i>F</i>^2^. The threshold expression of <i>F</i>^2^ >
\s(<i>F</i>^2^) is used only for calculating <i>R</i>-factors(gt) <i>etc</i>.
and is not relevant to the choice of reflections for refinement.
<i>R</i>-factors based on <i>F</i>^2^ are statistically about twice as large
as those based on <i>F</i>, and <i>R</i>- factors based on ALL data will be
even larger.
;
_reflns_number_total     5308
_reflns_number_gt     4067
_reflns_threshold_expression     I>2sigma(I)
_refine_ls_structure_factor_coef     Fsqd
_refine_ls_matrix_type     full
_refine_ls_R_factor_all     0.0550
_refine_ls_R_factor_gt     0.0368
_refine_ls_wR_factor_gt     0.0816
_refine_ls_wR_factor_ref     0.0911
_refine_ls_goodness_of_fit_ref     0.998
_refine_ls_restrained_S_all     0.998
_refine_ls_number_reflns     5308
_refine_ls_number_parameters     334
_refine_ls_number_restraints     0
_refine_ls_hydrogen_treatment     constr
_refine_ls_weighting_scheme     calc
_refine_ls_weighting_details
         'calc w=1/[\s^2^(Fo^2^)+(0.0389P)^2^+0.3283P] where P=(Fo^2^+2Fc^2^)/3'
_atom_sites_solution_hydrogens     geom
_atom_sites_solution_primary     direct
_atom_sites_solution_secondary     difmap
_refine_ls_shift/su_max     0.014
_refine_ls_shift/su_mean     0.002
_refine_diff_density_max     0.311
_refine_diff_density_min     -0.350
_refine_ls_extinction_method     none
_refine_ls_extinction_coef     ?
loop_
    _atom_type_symbol
    _atom_type_description
    _atom_type_scat_dispersion_real
    _atom_type_scat_dispersion_imag
    _atom_type_scat_source
    'C' 'C' 0.0033 0.0016
                         'International Tables Vol C Tables 4.2.6.8 and 6.1.1.4'
    'H' 'H' 0.0000 0.0000
                         'International Tables Vol C Tables 4.2.6.8 and 6.1.1.4'
    'N' 'N' 0.0061 0.0033
                         'International Tables Vol C Tables 4.2.6.8 and 6.1.1.4'
    'Zn' 'Zn' 0.2839 1.4301
                         'International Tables Vol C Tables 4.2.6.8 and 6.1.1.4'
    'Cl' 'Cl' 0.1484 0.1585
                         'International Tables Vol C Tables 4.2.6.8 and 6.1.1.4'
_computing_data_collection
;
APEX2 (Bruker, 2008)
;
_computing_cell_refinement
;
SAINT (Bruker, 2008)
;
_computing_data_reduction
;
SAINT (Bruker, 2008)
;
_computing_structure_solution
;
SHELXS97 (Sheldrick, 2008)
;
_computing_structure_refinement
;
SHELXL97 (Sheldrick, 2008)
;
_computing_molecular_graphics
;
DIAMOND (Brandenburg, 2006)
;
_computing_publication_material
;
publCIF (Westrip, 2010)
;
loop_
    _atom_site_type_symbol
    _atom_site_label
    _atom_site_fract_x
    _atom_site_fract_y
    _atom_site_fract_z
    _atom_site_U_iso_or_equiv
    _atom_site_adp_type
    _atom_site_calc_flag
    _atom_site_refinement_flags
    _atom_site_occupancy
    _atom_site_symmetry_multiplicity
    _atom_site_disorder_assembly
    _atom_site_disorder_group
    Zn Zn1 0.49124(3) 1.09677(3) 0.333749(18) 0.04334(11) Uani d . 1 1 . .
    N N3 0.5776(2) 0.8683(2) 0.33926(13) 0.0451(5) Uani d . 1 1 . .
    N N1 0.2746(2) 1.1586(2) 0.37469(13) 0.0472(5) Uani d . 1 1 . .
    N N2 0.0780(2) 1.2196(2) 0.45740(13) 0.0452(5) Uani d . 1 1 . .
    N N4 0.6993(2) 0.6477(2) 0.28944(12) 0.0418(5) Uani d . 1 1 . .
    C C28 0.6686(3) 0.7984(3) 0.28125(16) 0.0466(6) Uani d . 1 1 . .
    H H28A 0.7072 0.8475 0.2395 0.056 Uiso calc R 1 1 . .
    C C25 0.7889(3) 0.5422(3) 0.23310(15) 0.0414(6) Uani d . 1 1 . .
    C C10 -0.0104(3) 1.2386(3) 0.53170(16) 0.0456(6) Uani d . 1 1 . .
    C C7 -0.1776(3) 1.2747(3) 0.67615(16) 0.0452(6) Uani d . 1 1 . .
    C C22 0.9495(3) 0.3553(3) 0.11331(15) 0.0420(6) Uani d . 1 1 . .
    C C30 0.6209(3) 0.6192(3) 0.35697(16) 0.0475(6) Uani d . 1 1 . .
    H H30A 0.6190 0.5249 0.3778 0.057 Uiso calc R 1 1 . .
    C C26 0.7462(3) 0.4182(3) 0.21310(17) 0.0476(6) Uani d . 1 1 . .
    H H26A 0.6641 0.3970 0.2391 0.057 Uiso calc R 1 1 . .
    C C12 -0.0612(3) 1.1433(3) 0.66213(17) 0.0506(7) Uani d . 1 1 . .
    H H12A -0.0385 1.0662 0.7021 0.061 Uiso calc R 1 1 . .
    C C27 0.8274(3) 0.3254(3) 0.15356(17) 0.0487(7) Uani d . 1 1 . .
    H H27A 0.7994 0.2407 0.1401 0.058 Uiso calc R 1 1 . .
    C C16 1.0323(3) 0.2598(3) 0.04652(16) 0.0453(6) Uani d . 1 1 . .
    C C24 0.9140(3) 0.5714(3) 0.19650(16) 0.0483(7) Uani d . 1 1 . .
    H H24A 0.9449 0.6530 0.2122 0.058 Uiso calc R 1 1 . .
    C C23 0.9918(3) 0.4791(3) 0.13708(17) 0.0477(6) Uani d . 1 1 . .
    H H23A 1.0750 0.4999 0.1120 0.057 Uiso calc R 1 1 . .
    C C6 -0.3160(3) 1.4297(3) 0.79101(18) 0.0519(7) Uani d . 1 1 . .
    H H6A -0.2935 1.5135 0.7674 0.062 Uiso calc R 1 1 . .
    C C29 0.5470(3) 0.7554(3) 0.38738(16) 0.0492(6) Uani d . 1 1 . .
    H H29A 0.4851 0.7704 0.4336 0.059 Uiso calc R 1 1 . .
    C C11 0.0216(3) 1.1242(3) 0.59019(17) 0.0523(7) Uani d . 1 1 . .
    H H11A 0.0983 1.0349 0.5816 0.063 Uiso calc R 1 1 . .
    C C1 -0.2672(3) 1.2918(3) 0.75330(16) 0.0447(6) Uani d . 1 1 . .
    C C14 0.1475(3) 1.2263(3) 0.33028(18) 0.0524(7) Uani d . 1 1 . .
    H H14A 0.1455 1.2434 0.2740 0.063 Uiso calc R 1 1 . .
    C C8 -0.2076(3) 1.3875(3) 0.61520(17) 0.0517(7) Uani d . 1 1 . .
    H H8A -0.2861 1.4759 0.6226 0.062 Uiso calc R 1 1 . .
    C C9 -0.1236(3) 1.3713(3) 0.54385(17) 0.0509(7) Uani d . 1 1 . .
    H H9A -0.1432 1.4493 0.5044 0.061 Uiso calc R 1 1 . .
    C C2 -0.3043(3) 1.1702(3) 0.78962(17) 0.0549(7) Uani d . 1 1 . .
    H H2A -0.2725 1.0767 0.7655 0.066 Uiso calc R 1 1 . .
    C C17 0.9543(4) 0.2104(3) -0.01281(18) 0.0578(7) Uani d . 1 1 . .
    H H17A 0.8490 0.2377 -0.0108 0.069 Uiso calc R 1 1 . .
    C C15 0.2278(3) 1.1556(3) 0.45106(17) 0.0511(7) Uani d . 1 1 . .
    H H15A 0.2907 1.1144 0.4948 0.061 Uiso calc R 1 1 . .
    C C5 -0.3974(3) 1.4436(3) 0.86282(19) 0.0605(8) Uani d . 1 1 . .
    H H5A -0.4282 1.5365 0.8876 0.073 Uiso calc R 1 1 . .
    C C4 -0.4337(4) 1.3225(4) 0.89823(19) 0.0631(8) Uani d . 1 1 . .
    H H4A -0.4887 1.3327 0.9468 0.076 Uiso calc R 1 1 . .
    C C21 1.1894(3) 0.2188(3) 0.0417(2) 0.0629(8) Uani d . 1 1 . .
    H H21A 1.2441 0.2516 0.0802 0.075 Uiso calc R 1 1 . .
    C C13 0.0260(3) 1.2647(3) 0.38006(17) 0.0550(7) Uani d . 1 1 . .
    H H13A -0.0737 1.3123 0.3650 0.066 Uiso calc R 1 1 . .
    C C3 -0.3876(4) 1.1852(3) 0.86102(19) 0.0648(8) Uani d . 1 1 . .
    H H3A -0.4127 1.1025 0.8842 0.078 Uiso calc R 1 1 . .
    C C19 1.1853(5) 0.0807(4) -0.0781(2) 0.0785(11) Uani d . 1 1 . .
    H H19A 1.2369 0.0203 -0.1197 0.094 Uiso calc R 1 1 . .
    C C18 1.0313(5) 0.1212(4) -0.07452(19) 0.0727(10) Uani d . 1 1 . .
    H H18A 0.9780 0.0887 -0.1138 0.087 Uiso calc R 1 1 . .
    C C20 1.2645(4) 0.1285(4) -0.0208(2) 0.0775(11) Uani d . 1 1 . .
    H H20A 1.3697 0.1002 -0.0237 0.093 Uiso calc R 1 1 . .
    Cl Cl2 0.62413(8) 1.20582(8) 0.41117(4) 0.05347(18) Uani d . 1 1 . .
    Cl Cl1 0.49053(9) 1.16111(8) 0.20162(4) 0.05715(19) Uani d . 1 1 . .
loop_
    _atom_site_aniso_label
    _atom_site_aniso_U_11
    _atom_site_aniso_U_22
    _atom_site_aniso_U_33
    _atom_site_aniso_U_12
    _atom_site_aniso_U_13
    _atom_site_aniso_U_23
    Zn1 0.04203(18) 0.03878(17) 0.04857(19) -0.01084(13) 0.00502(13)
                                                                    -0.00512(13)
    N3 0.0478(13) 0.0386(11) 0.0492(13) -0.0136(10) 0.0045(10) -0.0034(10)
    N1 0.0405(12) 0.0491(13) 0.0514(14) -0.0122(10) 0.0002(10) -0.0024(10)
    N2 0.0361(12) 0.0470(12) 0.0510(13) -0.0098(10) 0.0007(10) -0.0006(10)
    N4 0.0441(12) 0.0333(11) 0.0476(12) -0.0112(9) 0.0013(10) 0.0004(9)
    C28 0.0508(16) 0.0366(13) 0.0524(16) -0.0137(12) 0.0069(13) 0.0018(12)
    C25 0.0402(14) 0.0333(13) 0.0488(15) -0.0083(11) -0.0012(11) 0.0006(11)
    C10 0.0345(14) 0.0473(15) 0.0549(16) -0.0118(12) 0.0042(12) -0.0041(12)
    C7 0.0384(14) 0.0457(15) 0.0540(16) -0.0163(12) 0.0006(12) -0.0039(12)
    C22 0.0388(14) 0.0367(13) 0.0499(15) -0.0105(11) -0.0033(12) 0.0017(11)
    C30 0.0550(16) 0.0392(14) 0.0508(16) -0.0186(13) 0.0026(13) 0.0049(12)
    C26 0.0426(15) 0.0400(14) 0.0636(18) -0.0178(12) 0.0088(13) -0.0035(12)
    C12 0.0483(16) 0.0429(15) 0.0568(17) -0.0083(13) 0.0007(13) 0.0026(12)
    C27 0.0476(16) 0.0387(14) 0.0646(18) -0.0195(12) 0.0011(13) -0.0077(12)
    C16 0.0488(16) 0.0374(13) 0.0482(15) -0.0112(12) 0.0033(12) 0.0020(11)
    C24 0.0478(16) 0.0431(14) 0.0598(17) -0.0223(13) -0.0003(13) -0.0035(13)
    C23 0.0400(14) 0.0460(15) 0.0603(17) -0.0182(12) 0.0048(13) -0.0004(13)
    C6 0.0478(16) 0.0455(15) 0.0633(18) -0.0151(13) 0.0034(14) -0.0039(13)
    C29 0.0498(16) 0.0513(16) 0.0484(16) -0.0184(13) 0.0058(12) -0.0016(12)
    C11 0.0436(16) 0.0441(15) 0.0628(18) -0.0031(13) 0.0034(13) -0.0052(13)
    C1 0.0380(14) 0.0466(15) 0.0510(16) -0.0146(12) -0.0003(12) -0.0032(12)
    C14 0.0519(17) 0.0507(16) 0.0526(16) -0.0129(14) -0.0004(14) 0.0039(13)
    C8 0.0433(15) 0.0426(15) 0.0662(18) -0.0085(12) 0.0074(14) -0.0018(13)
    C9 0.0437(15) 0.0459(15) 0.0603(18) -0.0102(13) 0.0029(13) 0.0061(13)
    C2 0.0579(18) 0.0512(16) 0.0600(18) -0.0225(14) 0.0058(14) -0.0088(14)
    C17 0.0657(19) 0.0519(17) 0.0575(18) -0.0206(15) -0.0001(15) 0.0018(14)
    C15 0.0357(14) 0.0621(17) 0.0521(17) -0.0091(13) -0.0019(12) -0.0029(13)
    C5 0.0566(18) 0.0575(18) 0.067(2) -0.0145(15) 0.0041(15) -0.0157(15)
    C4 0.065(2) 0.072(2) 0.0553(18) -0.0240(17) 0.0111(15) -0.0064(16)
    C21 0.0498(18) 0.0642(19) 0.070(2) -0.0103(15) 0.0076(15) 0.0011(16)
    C13 0.0379(15) 0.0604(18) 0.0594(18) -0.0042(13) -0.0067(13) 0.0069(14)
    C3 0.072(2) 0.0609(19) 0.066(2) -0.0288(17) 0.0101(17) 0.0021(15)
    C19 0.116(3) 0.0500(19) 0.064(2) -0.019(2) 0.038(2) -0.0033(16)
    C18 0.112(3) 0.0595(19) 0.0515(19) -0.033(2) 0.0074(19) -0.0057(15)
    C20 0.066(2) 0.061(2) 0.092(3) -0.0024(18) 0.033(2) 0.0075(19)
    Cl2 0.0559(4) 0.0533(4) 0.0553(4) -0.0217(3) -0.0010(3) -0.0073(3)
    Cl1 0.0716(5) 0.0505(4) 0.0496(4) -0.0188(4) 0.0034(3) 0.0002(3)
_geom_special_details
;
All e.s.d.'s (except the e.s.d. in the dihedral angle between two l.s. planes)
are estimated using the full covariance matrix. The cell e.s.d.'s are taken
into account individually in the estimation of e.s.d.'s in distances, angles
and torsion angles; correlations between e.s.d.'s in cell parameters are only
used when they are defined by crystal symmetry. An approximate (isotropic)
treatment of cell e.s.d.'s is used for estimating e.s.d.'s involving l.s.
planes.
;
loop_
    _geom_bond_atom_site_label_1
    _geom_bond_atom_site_label_2
    _geom_bond_site_symmetry_2
    _geom_bond_distance
    _geom_bond_publ_flag
    Zn1 N1 . 2.021(2) y
    Zn1 N3 . 2.028(2) y
    Zn1 Cl1 . 2.2258(7) y
    Zn1 Cl2 . 2.2447(8) y
    N3 C28 . 1.314(3) ?
    N3 C29 . 1.377(3) ?
    N1 C15 . 1.319(3) ?
    N1 C14 . 1.367(3) ?
    N2 C15 . 1.339(3) ?
    N2 C13 . 1.372(3) ?
    N2 C10 . 1.441(3) ?
    N4 C28 . 1.341(3) ?
    N4 C30 . 1.371(3) ?
    N4 C25 . 1.434(3) ?
    C28 H28A . 0.9300 ?
    C25 C26 . 1.373(3) ?
    C25 C24 . 1.384(3) ?
    C10 C11 . 1.370(4) ?
    C10 C9 . 1.376(3) ?
    C7 C12 . 1.389(3) ?
    C7 C8 . 1.388(4) ?
    C7 C1 . 1.486(3) ?
    C22 C27 . 1.388(3) ?
    C22 C23 . 1.388(3) ?
    C22 C16 . 1.486(3) ?
    C30 C29 . 1.353(4) ?
    C30 H30A . 0.9300 ?
    C26 C27 . 1.382(3) ?
    C26 H26A . 0.9300 ?
    C12 C11 . 1.382(4) ?
    C12 H12A . 0.9300 ?
    C27 H27A . 0.9300 ?
    C16 C21 . 1.390(4) ?
    C16 C17 . 1.391(4) ?
    C24 C23 . 1.368(3) ?
    C24 H24A . 0.9300 ?
    C23 H23A . 0.9300 ?
    C6 C5 . 1.374(4) ?
    C6 C1 . 1.388(4) ?
    C6 H6A . 0.9300 ?
    C29 H29A . 0.9300 ?
    C11 H11A . 0.9300 ?
    C1 C2 . 1.381(4) ?
    C14 C13 . 1.343(4) ?
    C14 H14A . 0.9300 ?
    C8 C9 . 1.380(4) ?
    C8 H8A . 0.9300 ?
    C9 H9A . 0.9300 ?
    C2 C3 . 1.377(4) ?
    C2 H2A . 0.9300 ?
    C17 C18 . 1.379(4) ?
    C17 H17A . 0.9300 ?
    C15 H15A . 0.9300 ?
    C5 C4 . 1.367(4) ?
    C5 H5A . 0.9300 ?
    C4 C3 . 1.379(4) ?
    C4 H4A . 0.9300 ?
    C21 C20 . 1.388(4) ?
    C21 H21A . 0.9300 ?
    C13 H13A . 0.9300 ?
    C3 H3A . 0.9300 ?
    C19 C18 . 1.361(5) ?
    C19 C20 . 1.366(5) ?
    C19 H19A . 0.9300 ?
    C18 H18A . 0.9300 ?
    C20 H20A . 0.9300 ?
loop_
    _geom_angle_atom_site_label_1
    _geom_angle_atom_site_label_2
    _geom_angle_atom_site_label_3
    _geom_angle_site_symmetry_1
    _geom_angle_site_symmetry_3
    _geom_angle
    _geom_angle_publ_flag
    N1 Zn1 N3 . . 110.09(9) ?
    N1 Zn1 Cl1 . . 108.12(7) ?
    N3 Zn1 Cl1 . . 105.05(6) ?
    N1 Zn1 Cl2 . . 107.94(7) ?
    N3 Zn1 Cl2 . . 111.23(7) ?
    Cl1 Zn1 Cl2 . . 114.33(3) ?
    C28 N3 C29 . . 105.4(2) ?
    C28 N3 Zn1 . . 120.15(17) ?
    C29 N3 Zn1 . . 133.74(17) ?
    C15 N1 C14 . . 105.6(2) ?
    C15 N1 Zn1 . . 127.00(18) ?
    C14 N1 Zn1 . . 127.06(19) ?
    C15 N2 C13 . . 106.9(2) ?
    C15 N2 C10 . . 126.2(2) ?
    C13 N2 C10 . . 126.9(2) ?
    C28 N4 C30 . . 106.8(2) ?
    C28 N4 C25 . . 124.6(2) ?
    C30 N4 C25 . . 128.4(2) ?
    N3 C28 N4 . . 111.9(2) ?
    N3 C28 H28A . . 124.0 ?
    N4 C28 H28A . . 124.0 ?
    C26 C25 C24 . . 120.8(2) ?
    C26 C25 N4 . . 120.1(2) ?
    C24 C25 N4 . . 119.0(2) ?
    C11 C10 C9 . . 120.8(2) ?
    C11 C10 N2 . . 119.1(2) ?
    C9 C10 N2 . . 120.0(2) ?
    C12 C7 C8 . . 117.5(2) ?
    C12 C7 C1 . . 120.8(2) ?
    C8 C7 C1 . . 121.7(2) ?
    C27 C22 C23 . . 117.6(2) ?
    C27 C22 C16 . . 121.7(2) ?
    C23 C22 C16 . . 120.6(2) ?
    C29 C30 N4 . . 106.4(2) ?
    C29 C30 H30A . . 126.8 ?
    N4 C30 H30A . . 126.8 ?
    C25 C26 C27 . . 118.8(2) ?
    C25 C26 H26A . . 120.6 ?
    C27 C26 H26A . . 120.6 ?
    C11 C12 C7 . . 121.6(3) ?
    C11 C12 H12A . . 119.2 ?
    C7 C12 H12A . . 119.2 ?
    C26 C27 C22 . . 121.7(2) ?
    C26 C27 H27A . . 119.1 ?
    C22 C27 H27A . . 119.1 ?
    C21 C16 C17 . . 118.5(3) ?
    C21 C16 C22 . . 120.6(3) ?
    C17 C16 C22 . . 120.8(2) ?
    C23 C24 C25 . . 119.4(2) ?
    C23 C24 H24A . . 120.3 ?
    C25 C24 H24A . . 120.3 ?
    C24 C23 C22 . . 121.5(2) ?
    C24 C23 H23A . . 119.2 ?
    C22 C23 H23A . . 119.2 ?
    C5 C6 C1 . . 120.7(3) ?
    C5 C6 H6A . . 119.7 ?
    C1 C6 H6A . . 119.7 ?
    C30 C29 N3 . . 109.4(2) ?
    C30 C29 H29A . . 125.3 ?
    N3 C29 H29A . . 125.3 ?
    C10 C11 C12 . . 119.2(2) ?
    C10 C11 H11A . . 120.4 ?
    C12 C11 H11A . . 120.4 ?
    C2 C1 C6 . . 118.0(2) ?
    C2 C1 C7 . . 120.7(2) ?
    C6 C1 C7 . . 121.3(2) ?
    C13 C14 N1 . . 109.8(2) ?
    C13 C14 H14A . . 125.1 ?
    N1 C14 H14A . . 125.1 ?
    C9 C8 C7 . . 121.5(2) ?
    C9 C8 H8A . . 119.3 ?
    C7 C8 H8A . . 119.3 ?
    C10 C9 C8 . . 119.3(3) ?
    C10 C9 H9A . . 120.3 ?
    C8 C9 H9A . . 120.3 ?
    C3 C2 C1 . . 121.1(3) ?
    C3 C2 H2A . . 119.5 ?
    C1 C2 H2A . . 119.5 ?
    C18 C17 C16 . . 120.7(3) ?
    C18 C17 H17A . . 119.6 ?
    C16 C17 H17A . . 119.6 ?
    N1 C15 N2 . . 111.3(2) ?
    N1 C15 H15A . . 124.4 ?
    N2 C15 H15A . . 124.4 ?
    C4 C5 C6 . . 120.8(3) ?
    C4 C5 H5A . . 119.6 ?
    C6 C5 H5A . . 119.6 ?
    C5 C4 C3 . . 119.2(3) ?
    C5 C4 H4A . . 120.4 ?
    C3 C4 H4A . . 120.4 ?
    C16 C21 C20 . . 119.7(3) ?
    C16 C21 H21A . . 120.2 ?
    C20 C21 H21A . . 120.2 ?
    C14 C13 N2 . . 106.4(2) ?
    C14 C13 H13A . . 126.8 ?
    N2 C13 H13A . . 126.8 ?
    C2 C3 C4 . . 120.2(3) ?
    C2 C3 H3A . . 119.9 ?
    C4 C3 H3A . . 119.9 ?
    C18 C19 C20 . . 120.3(3) ?
    C18 C19 H19A . . 119.9 ?
    C20 C19 H19A . . 119.9 ?
    C19 C18 C17 . . 120.1(3) ?
    C19 C18 H18A . . 119.9 ?
    C17 C18 H18A . . 119.9 ?
    C19 C20 C21 . . 120.7(3) ?
    C19 C20 H20A . . 119.7 ?
    C21 C20 H20A . . 119.7 ?
_iucr_refine_instructions_details
;
TITL 1 in P-1
CELL 0.71073   9.2410   9.2595  16.4106  87.770  88.819  72.823
ZERR   2.00   0.0006   0.0005   0.0010   0.001   0.001   0.001
LATT 1
SFAC C  H  N   Zn Cl
UNIT 60 48 8  2 4
L.S. 4
SIZE 0.4 0.3 0.3
BOND $H
acta
FMAP 2
PLAN 6
TEMP 23.000
WGHT    0.038900    0.328300
FVAR       0.22388
ZN1   4    0.491235    1.096771    0.333749    11.00000    0.04203    0.03878 =
         0.04857   -0.00512    0.00502   -0.01084
N3    3    0.577623    0.868250    0.339262    11.00000    0.04783    0.03862 =
         0.04919   -0.00337    0.00451   -0.01356
N1    3    0.274566    1.158571    0.374685    11.00000    0.04046    0.04907 =
         0.05141   -0.00237    0.00019   -0.01215
N2    3    0.077959    1.219577    0.457402    11.00000    0.03607    0.04695 =
         0.05098   -0.00061    0.00070   -0.00980
N4    3    0.699281    0.647693    0.289439    11.00000    0.04415    0.03327 =
         0.04762    0.00044    0.00129   -0.01121
C28   1    0.668622    0.798392    0.281248    11.00000    0.05084    0.03657 =
         0.05243    0.00180    0.00693   -0.01373
AFIX  43
H28A  2    0.707172    0.847541    0.239496    11.00000   -1.20000
AFIX   0
C25   1    0.788873    0.542175    0.233101    11.00000    0.04025    0.03326 =
         0.04879    0.00055   -0.00121   -0.00831
C10   1   -0.010435    1.238590    0.531703    11.00000    0.03450    0.04729 =
         0.05494   -0.00406    0.00423   -0.01179
C7    1   -0.177604    1.274681    0.676145    11.00000    0.03842    0.04574 =
         0.05403   -0.00389    0.00058   -0.01633
C22   1    0.949507    0.355289    0.113314    11.00000    0.03880    0.03670 =
         0.04990    0.00167   -0.00327   -0.01046
C30   1    0.620943    0.619195    0.356972    11.00000    0.05502    0.03922 =
         0.05077    0.00493    0.00262   -0.01857
AFIX  43
H30A  2    0.618984    0.524920    0.377786    11.00000   -1.20000
AFIX   0
C26   1    0.746163    0.418159    0.213101    11.00000    0.04265    0.04002 =
         0.06362   -0.00347    0.00882   -0.01781
AFIX  43
H26A  2    0.664067    0.396952    0.239147    11.00000   -1.20000
AFIX   0
C12   1   -0.061235    1.143278    0.662133    11.00000    0.04832    0.04295 =
         0.05681    0.00260    0.00066   -0.00830
AFIX  43
H12A  2   -0.038506    1.066208    0.702129    11.00000   -1.20000
AFIX   0
C27   1    0.827366    0.325395    0.153564    11.00000    0.04760    0.03874 =
         0.06460   -0.00773    0.00114   -0.01948
AFIX  43
H27A  2    0.799447    0.240743    0.140119    11.00000   -1.20000
AFIX   0
C16   1    1.032254    0.259808    0.046523    11.00000    0.04884    0.03745 =
         0.04817    0.00203    0.00328   -0.01121
C24   1    0.914005    0.571386    0.196499    11.00000    0.04780    0.04309 =
         0.05984   -0.00348   -0.00032   -0.02232
AFIX  43
H24A  2    0.944938    0.653018    0.212162    11.00000   -1.20000
AFIX   0
C23   1    0.991787    0.479133    0.137083    11.00000    0.04000    0.04596 =
         0.06029   -0.00036    0.00483   -0.01817
AFIX  43
H23A  2    1.074962    0.499886    0.112022    11.00000   -1.20000
AFIX   0
C6    1   -0.316045    1.429670    0.791008    11.00000    0.04775    0.04553 =
         0.06327   -0.00385    0.00341   -0.01505
AFIX  43
H6A   2   -0.293498    1.513530    0.767433    11.00000   -1.20000
AFIX   0
C29   1    0.547008    0.755376    0.387375    11.00000    0.04979    0.05130 =
         0.04836   -0.00155    0.00585   -0.01835
AFIX  43
H29A  2    0.485125    0.770406    0.433590    11.00000   -1.20000
AFIX   0
C11   1    0.021638    1.124238    0.590187    11.00000    0.04364    0.04411 =
         0.06277   -0.00520    0.00335   -0.00306
AFIX  43
H11A  2    0.098256    1.034872    0.581581    11.00000   -1.20000
AFIX   0
C1    1   -0.267154    1.291782    0.753298    11.00000    0.03797    0.04665 =
         0.05105   -0.00320   -0.00033   -0.01459
C14   1    0.147536    1.226339    0.330280    11.00000    0.05189    0.05075 =
         0.05259    0.00389   -0.00042   -0.01288
AFIX  43
H14A  2    0.145541    1.243369    0.274032    11.00000   -1.20000
AFIX   0
C8    1   -0.207637    1.387481    0.615202    11.00000    0.04331    0.04258 =
         0.06615   -0.00181    0.00741   -0.00845
AFIX  43
H8A   2   -0.286149    1.475910    0.622621    11.00000   -1.20000
AFIX   0
C9    1   -0.123567    1.371298    0.543853    11.00000    0.04371    0.04586 =
         0.06029    0.00610    0.00294   -0.01017
AFIX  43
H9A   2   -0.143155    1.449271    0.504380    11.00000   -1.20000
AFIX   0
C2    1   -0.304287    1.170212    0.789619    11.00000    0.05793    0.05120 =
         0.05996   -0.00881    0.00583   -0.02249
AFIX  43
H2A   2   -0.272541    1.076695    0.765463    11.00000   -1.20000
AFIX   0
C17   1    0.954286    0.210351   -0.012806    11.00000    0.06569    0.05195 =
         0.05749    0.00185   -0.00007   -0.02058
AFIX  43
H17A  2    0.849042    0.237713   -0.010835    11.00000   -1.20000
AFIX   0
C15   1    0.227771    1.155617    0.451056    11.00000    0.03571    0.06211 =
         0.05208   -0.00287   -0.00194   -0.00909
AFIX  43
H15A  2    0.290719    1.114424    0.494836    11.00000   -1.20000
AFIX   0
C5    1   -0.397426    1.443588    0.862819    11.00000    0.05662    0.05745 =
         0.06673   -0.01572    0.00406   -0.01454
AFIX  43
H5A   2   -0.428230    1.536502    0.887635    11.00000   -1.20000
AFIX   0
C4    1   -0.433659    1.322503    0.898226    11.00000    0.06477    0.07166 =
         0.05525   -0.00636    0.01106   -0.02396
AFIX  43
H4A   2   -0.488747    1.332655    0.946825    11.00000   -1.20000
AFIX   0
C21   1    1.189448    0.218765    0.041725    11.00000    0.04981    0.06421 =
         0.06971    0.00108    0.00763   -0.01028
AFIX  43
H21A  2    1.244069    0.251639    0.080198    11.00000   -1.20000
AFIX   0
C13   1    0.025990    1.264663    0.380057    11.00000    0.03790    0.06039 =
         0.05945    0.00688   -0.00669   -0.00418
AFIX  43
H13A  2   -0.073699    1.312344    0.365048    11.00000   -1.20000
AFIX   0
C3    1   -0.387553    1.185204    0.861020    11.00000    0.07241    0.06087 =
         0.06625    0.00213    0.01010   -0.02881
AFIX  43
H3A   2   -0.412748    1.102465    0.884202    11.00000   -1.20000
AFIX   0
C19   1    1.185325    0.080703   -0.078067    11.00000    0.11600    0.05005 =
         0.06437   -0.00330    0.03763   -0.01892
AFIX  43
H19A  2    1.236890    0.020275   -0.119661    11.00000   -1.20000
AFIX   0
C18   1    1.031336    0.121186   -0.074518    11.00000    0.11239    0.05953 =
         0.05149   -0.00567    0.00736   -0.03344
AFIX  43
H18A  2    0.977960    0.088670   -0.113775    11.00000   -1.20000
AFIX   0
C20   1    1.264474    0.128488   -0.020760    11.00000    0.06643    0.06069 =
         0.09246    0.00750    0.03330   -0.00242
AFIX  43
H20A  2    1.369690    0.100227   -0.023657    11.00000   -1.20000
AFIX   0
CL2   5    0.624132    1.205823    0.411175    11.00000    0.05590    0.05325 =
         0.05532   -0.00726   -0.00102   -0.02166
CL1   5    0.490533    1.161110    0.201623    11.00000    0.07157    0.05048 =
         0.04958    0.00018    0.00343   -0.01879
HKLF 4
REM  1 in P-1
REM R1 =  0.0368 for   4067 Fo > 4sig(Fo)  and  0.0550 for all   5308 data
REM    334 parameters refined using      0 restraints
END
WGHT      0.0335      0.3639
REM Highest difference peak  0.311,  deepest hole -0.350,  1-sigma level  0.049
Q1    1   0.4925  1.1539  0.2679  11.00000  0.05    0.31
Q2    1   0.5944  1.1175  0.4051  11.00000  0.05    0.28
Q3    1   0.4055  1.1449  0.2162  11.00000  0.05    0.25
Q4    1   0.4974  0.9744  0.3365  11.00000  0.05    0.24
Q5    1   0.9836  0.3110  0.0796  11.00000  0.05    0.24
Q6    1  -0.1980  1.2820  0.7208  11.00000  0.05    0.21
;
