# Supplementary material for: Crystal structure and luminescent properties of [1-(biphenyl-4-yl)-1H-imidazole-κN 3]di­chloridozinc
Source: Acta Crystallogr E Crystallogr Commun. 2015 Feb 13;71(Pt 3):272–4. doi: 10.1107/S2056989015002807 (PMC4350720; doi:10.1107/S2056989015002807)
Supplement: Supplementary file 2 [file e-71-00272-Isup2.hkl]

# 
# h,k,l, Fc-squared, Fo-squared, sigma(Fo-squared) and status flag 
# 
data_I
_shelx_title ' 1 in P-1' 
_shelx_refln_list_code          4 
_shelx_F_calc_maximum      141.94 
_exptl_crystal_F_000       592.00 
_reflns_d_resolution_high  0.8076 
 
loop_ 
 _symmetry_equiv_pos_as_xyz 
 'x, y, z' 
 '-x, -y, -z' 
 
_cell_length_a     9.2410 
_cell_length_b     9.2595 
_cell_length_c    16.4106 
_cell_angle_alpha  87.770 
_cell_angle_beta   88.819 
_cell_angle_gamma  72.823 
 
_shelx_F_squared_multiplier     1.000 
 
loop_ 
 _refln_index_h 
 _refln_index_k 
 _refln_index_l 
 _refln_F_squared_calc 
 _refln_F_squared_meas 
 _refln_F_squared_sigma 
 _refln_observed_status 
   1   0   0     1063.36     1247.42     21.09 o 
   2   0   0     5188.53     5450.35    124.89 o 
   3   0   0      129.81       99.16      6.58 o 
   4   0   0     4354.57     4372.71     74.90 o 
   5   0   0      248.71      201.80      8.53 o 
   6   0   0      955.24      926.09     23.64 o 
   7   0   0      554.05      581.87     17.98 o 
   8   0   0      350.25      374.16     13.17 o 
   9   0   0      400.81      407.09     18.83 o 
  10   0   0      144.35      170.75     15.57 o 
 -10   1   0       28.38       34.12     14.56 o 
  -9   1   0       89.39       79.53     16.26 o 
  -8   1   0       36.98       33.03      7.16 o 
  -7   1   0       19.37       20.22      4.57 o 
  -6   1   0       13.99       15.57      3.94 o 
  -5   1   0       30.35       24.41      3.78 o 
  -4   1   0     1702.00     1796.38     33.68 o 
  -3   1   0     2238.61     2144.56     37.92 o 
  -2   1   0     6055.24     6263.71    101.33 o 
  -1   1   0     3916.30     4181.90     54.42 o 
   0   1   0     1750.52     1838.26     43.69 o 
   1   1   0     4381.94     4495.89    105.24 o 
   2   1   0     2631.22     2667.02     64.64 o 
   3   1   0     1146.07     1180.29     33.32 o 
   4   1   0     2145.11     1982.91     53.47 o 
   5   1   0     3508.92     3593.14     91.57 o 
   6   1   0     2181.99     2161.27     61.65 o 
   7   1   0     1211.53     1164.61     28.71 o 
   8   1   0      665.71      656.34     17.90 o 
   9   1   0      293.50      330.43     13.42 o 
  10   1   0        7.18       -0.18      6.68 o 
  11   1   0       58.66       73.02     17.96 o 
 -10   2   0       15.36       11.97     13.37 o 
  -9   2   0      116.45      103.28     11.84 o 
  -8   2   0        0.08       -1.28      4.65 o 
  -7   2   0       39.98       46.49      7.45 o 
  -6   2   0      250.03      255.09      9.91 o 
  -5   2   0      136.50      136.46      7.38 o 
  -4   2   0      191.12      236.70      7.71 o 
  -3   2   0      755.99      782.52     15.84 o 
  -2   2   0      143.05      145.41      4.32 o 
  -1   2   0     1788.15     1898.49     25.66 o 
   0   2   0    10524.13    11146.95    350.14 o 
   1   2   0     6476.24     6658.67     89.38 o 
   2   2   0     1315.60     1332.49     25.31 o 
   3   2   0       27.14       25.54      4.99 o 
   4   2   0     2306.85     2330.45     62.65 o 
   5   2   0     2301.57     2401.08     66.24 o 
   6   2   0      338.21      366.10     19.55 o 
   7   2   0      397.11      374.28     21.35 o 
   8   2   0       79.89       72.49      8.96 o 
   9   2   0       10.74        7.23      4.85 o 
  10   2   0       48.89       48.36      9.14 o 
  11   2   0       39.63       37.86      9.18 o 
  -9   3   0       51.18       54.92      9.88 o 
  -8   3   0      153.78      135.75     12.33 o 
  -7   3   0      111.35      122.60     11.06 o 
  -6   3   0       43.67       39.15      6.64 o 
  -5   3   0       69.00       60.45      8.38 o 
  -4   3   0      964.65     1005.03     19.89 o 
  -3   3   0        3.23        1.46      0.74 o 
  -2   3   0     2581.04     2692.56     67.83 o 
  -1   3   0     2295.62     2360.56     67.43 o 
   0   3   0    10426.45    10702.31    143.26 o 
   1   3   0      821.09      882.17     14.62 o 
   2   3   0      111.33      118.63      7.98 o 
   3   3   0      362.99      370.71     11.04 o 
   4   3   0       68.92       63.84      8.58 o 
   5   3   0       20.16       14.17      6.18 o 
   6   3   0      166.44      128.08     13.77 o 
   7   3   0      344.48      319.21     21.15 o 
   8   3   0      144.29      140.93     28.83 o 
   9   3   0        0.06       -1.81      5.27 o 
  10   3   0       20.57        4.59      8.78 o 
  11   3   0       20.98        7.68      6.35 o 
  -9   4   0      122.04      108.53     22.54 o 
  -8   4   0       21.60       26.04      7.68 o 
  -7   4   0      105.96      116.80     11.22 o 
  -6   4   0        2.41        6.47      4.69 o 
  -5   4   0      545.01      520.57     35.21 o 
  -4   4   0      410.88      376.35     14.26 o 
  -3   4   0     1328.51     1277.45     29.81 o 
  -2   4   0     2224.03     2203.11     44.20 o 
  -1   4   0     2288.10     2308.30     39.36 o 
   0   4   0     2755.65     2731.54     41.83 o 
   1   4   0     2865.62     3084.94     44.59 o 
   2   4   0      388.22      452.12      9.02 o 
   3   4   0      379.99      339.66     11.26 o 
   4   4   0     2530.98     2473.81     37.51 o 
   5   4   0     2655.45     2581.03     73.02 o 
   6   4   0      355.23      360.03     13.17 o 
   7   4   0      388.75      366.58     14.33 o 
   8   4   0      188.93      187.94     20.15 o 
   9   4   0       12.37        0.20      8.98 o 
  11   4   0        7.64       37.11     12.17 o 
  -8   5   0       63.29       50.43      9.58 o 
  -7   5   0       29.98       23.57      9.08 o 
  -6   5   0       76.01       73.81     11.87 o 
  -5   5   0      132.17      134.56     11.20 o 
  -4   5   0     1254.42     1250.59     31.64 o 
  -3   5   0     1759.88     1725.29     38.69 o 
  -2   5   0       38.18       27.92      4.88 o 
  -1   5   0       76.16       80.56      3.70 o 
   0   5   0       28.22       22.48      2.66 o 
   1   5   0      417.99      428.73      9.91 o 
   2   5   0     5767.28     6056.18    205.79 o 
   3   5   0      485.99      452.64     14.24 o 
   4   5   0     2726.07     2661.59     51.84 o 
   5   5   0      395.72      393.74     14.54 o 
   6   5   0      849.51      847.31     35.11 o 
   7   5   0       71.01       85.59     14.17 o 
   8   5   0        1.63        1.80      8.38 o 
   9   5   0      108.89       76.21     14.96 o 
  11   5   0       48.83       47.28     13.57 o 
  -7   6   0       34.58       45.05      8.93 o 
  -6   6   0      189.89      185.62     14.50 o 
  -5   6   0       14.66        4.69      5.23 o 
  -4   6   0       38.27       62.31     10.87 o 
  -3   6   0       41.47       47.42     11.07 o 
  -2   6   0      158.08      165.37     21.75 o 
  -1   6   0        4.94        6.21      1.86 o 
   0   6   0      289.71      279.32      8.08 o 
   1   6   0       58.97       59.73      8.15 o 
   2   6   0      802.46      805.68     22.32 o 
   3   6   0     1210.13     1226.26     28.26 o 
   4   6   0      313.37      288.70     20.15 o 
   5   6   0      299.52      275.02     13.04 o 
   6   6   0        2.00        0.21      6.58 o 
   7   6   0       76.85       83.59     14.76 o 
   8   6   0      131.16      142.45     18.95 o 
  10   6   0        7.36       -3.59      7.98 o 
  11   6   0       93.86      110.33     19.15 o 
  -6   7   0       40.69       24.76      8.37 o 
  -5   7   0        5.20        9.16      6.42 o 
  -4   7   0       72.59       70.59      9.78 o 
  -3   7   0      155.55      159.51     25.64 o 
  -2   7   0        0.28        3.50      6.58 o 
  -1   7   0        0.56       -3.60      3.60 o 
   0   7   0       88.94       80.44      5.39 o 
   1   7   0      108.89      102.49      6.23 o 
   2   7   0      431.88      437.84     11.26 o 
   3   7   0      507.87      474.06     16.05 o 
   4   7   0      153.13      158.45     11.07 o 
   5   7   0        4.39       11.57      6.98 o 
   6   7   0      160.61      147.64     16.36 o 
   9   7   0      103.28      131.28     19.35 o 
  10   7   0       62.21       46.09     14.17 o 
  -5   8   0        2.54       -2.88      6.75 o 
  -4   8   0       77.75       70.40     23.54 o 
  -3   8   0       40.61       46.58      8.58 o 
  -2   8   0       40.05       22.43      6.63 o 
  -1   8   0       12.35        2.85      5.18 o 
   0   8   0       17.04       19.35      5.64 o 
   1   8   0      319.10      320.63     10.24 o 
   2   8   0      427.41      451.54     19.15 o 
   3   8   0      132.49      120.70     12.67 o 
   4   8   0       80.91       79.23      8.51 o 
   5   8   0       14.82       19.70      5.92 o 
   6   8   0       69.04       74.76      9.68 o 
   7   8   0      206.68      217.28     20.35 o 
   8   8   0       37.53       15.76     10.17 o 
   9   8   0        1.50        0.60     10.57 o 
  10   8   0        8.47        0.20     10.97 o 
  -4   9   0        0.59       -1.23     19.15 o 
  -3   9   0       22.06        3.79      7.04 o 
  -2   9   0        1.44       -0.26      5.50 o 
  -1   9   0       24.11       21.48      9.38 o 
   0   9   0      147.56      131.48     16.76 o 
   1   9   0      194.69      149.83     17.76 o 
   2   9   0      493.10      489.64     17.30 o 
   3   9   0        0.56       -0.84      4.45 o 
   4   9   0        0.30       -4.41      4.41 o 
   5   9   0       10.18       12.64      6.20 o 
   6   9   0        0.58        2.79      5.51 o 
   7   9   0        0.56        0.42      5.72 o 
   8   9   0       48.83       23.74     11.57 o 
   9   9   0       15.29       -1.20     11.57 o 
  -2  10   0       59.77       95.76     17.36 o 
  -1  10   0      105.35      109.53     17.76 o 
   0  10   0       21.70       11.97      9.98 o 
   1  10   0      135.56      175.77     20.95 o 
   2  10   0        1.72        2.79      8.98 o 
   3  10   0       62.77       53.07     12.77 o 
   4  10   0        6.26        2.24      5.59 o 
   5  10   0       12.03        9.74      6.28 o 
   6  10   0       90.54       94.87     13.87 o 
   7  10   0       83.12       87.30     26.34 o 
   8  10   0      101.08      120.10     19.15 o 
   1  11   0       44.48       58.46     16.16 o 
   2  11   0       27.89       18.95     11.97 o 
   3  11   0       39.57       18.95     12.57 o 
   4  11   0       33.97       42.30     13.77 o 
   5  11   0       43.34       66.97      9.92 o 
   6  11   0      102.31      102.30     12.55 o 
  -6 -11   1       50.14       48.19      9.93 o 
  -5 -11   1       51.40       38.27      8.53 o 
  -4 -11   1       65.67       77.01     15.96 o 
  -3 -11   1      129.96      131.28     19.55 o 
  -2 -11   1        4.46        6.58      9.98 o 
  -1 -11   1        1.02       12.17     11.17 o 
  -8 -10   1       72.99       84.39     17.76 o 
  -7 -10   1      261.32      285.76     19.68 o 
  -6 -10   1      191.48      228.99     22.25 o 
  -5 -10   1      238.81      284.86     16.67 o 
  -4 -10   1      224.93      232.49     15.39 o 
  -3 -10   1        6.62       10.17      8.18 o 
  -2 -10   1      149.46      136.26     18.75 o 
  -1 -10   1      155.48      163.00     20.35 o 
   0 -10   1       73.15      117.51     17.96 o 
   1 -10   1       65.47       80.60     16.76 o 
   2 -10   1      340.70      373.08     27.53 o 
  -9  -9   1       76.60       98.96     18.55 o 
  -8  -9   1      176.89      168.78     21.15 o 
  -7  -9   1       24.44       20.85      7.40 o 
  -6  -9   1       54.25       75.87     10.15 o 
  -5  -9   1       15.41       14.43      5.99 o 
  -4  -9   1      163.93      157.90     18.75 o 
  -3  -9   1      265.18      240.10     15.56 o 
  -2  -9   1      557.68      572.19     29.93 o 
  -1  -9   1      148.67      142.25     17.36 o 
   0  -9   1      160.50      194.32     20.55 o 
   1  -9   1      437.01      463.12     66.04 o 
   2  -9   1       78.29       80.94     10.79 o 
   3  -9   1       14.51        8.71      7.78 o 
   4  -9   1       13.58       12.64     15.66 o 
 -10  -8   1       51.90       58.66     15.76 o 
  -7  -8   1       26.15        5.19      9.18 o 
  -6  -8   1        0.66        0.80      6.18 o 
  -5  -8   1       75.76       52.47     11.37 o 
  -4  -8   1       21.50       22.09      9.48 o 
  -3  -8   1       64.53       55.84      7.13 o 
  -2  -8   1      173.34      199.21     11.36 o 
  -1  -8   1      126.34      141.51      8.94 o 
   0  -8   1      514.90      545.40     19.24 o 
   1  -8   1        4.57       -0.03      5.21 o 
   2  -8   1      251.59      270.09     32.62 o 
   3  -8   1      292.17      295.83     16.07 o 
   4  -8   1        1.88       -0.24      6.37 o 
   5  -8   1       55.78       53.27     10.39 o 
  -9  -7   1        9.37       31.72     12.97 o 
  -8  -7   1      297.63      332.78     29.33 o 
  -7  -7   1       45.40       35.71     11.97 o 
  -6  -7   1       28.00       37.75      7.16 o 
  -5  -7   1        2.74       -0.74      5.59 o 
  -4  -7   1       31.84       27.40      6.13 o 
  -3  -7   1        2.17       -0.80      4.99 o 
  -2  -7   1       12.74       12.61      3.04 o 
  -1  -7   1      219.74      221.91      7.99 o 
   0  -7   1        3.12        2.44      2.44 o 
   1  -7   1      282.42      275.16     13.39 o 
   2  -7   1        3.65        2.78      4.35 o 
   3  -7   1      131.55      132.84     12.77 o 
   4  -7   1      339.62      319.80     22.84 o 
   5  -7   1       22.64       15.03      7.41 o 
   6  -7   1       36.46       52.25     14.66 o 
 -10  -6   1        3.40        4.59     10.37 o 
  -9  -6   1       83.62       41.90     13.57 o 
  -8  -6   1        4.81       -2.59      7.18 o 
  -7  -6   1       55.75       47.68     11.77 o 
  -6  -6   1       37.17       35.95      6.68 o 
  -5  -6   1      624.24      653.48     20.44 o 
  -4  -6   1      230.66      236.50     14.56 o 
  -3  -6   1      103.62      115.10      8.94 o 
  -2  -6   1      797.31      816.18     16.09 o 
  -1  -6   1       42.85       37.93      3.85 o 
   0  -6   1      261.81      256.98      7.79 o 
   1  -6   1       55.03       56.24      6.17 o 
   2  -6   1       19.20       21.59      5.41 o 
   3  -6   1        0.18       -1.99      5.09 o 
   4  -6   1      135.16      129.91     11.14 o 
   5  -6   1        4.69        0.98      5.79 o 
   6  -6   1        2.11       -4.79      4.80 o 
   7  -6   1       23.99       22.41     16.06 o 
 -11  -5   1       92.85       60.45     16.56 o 
 -10  -5   1      121.39      136.26     20.35 o 
  -9  -5   1      126.92      106.94     17.16 o 
  -8  -5   1        3.18       12.97      8.78 o 
  -7  -5   1       26.54       16.36      8.78 o 
  -6  -5   1        2.09        1.00      6.18 o 
  -5  -5   1      411.12      403.12     14.74 o 
  -4  -5   1      307.27      312.81     12.09 o 
  -3  -5   1       17.93       37.35      4.94 o 
  -2  -5   1     1665.70     1547.62     53.10 o 
  -1  -5   1      424.18      467.74     19.73 o 
   0  -5   1       87.91       88.11      5.52 o 
   1  -5   1      103.27      107.53      4.36 o 
   2  -5   1        0.55       -0.80      4.19 o 
   3  -5   1        0.68       -2.59      4.79 o 
   4  -5   1      138.14      156.02     13.97 o 
   5  -5   1       16.06       26.96      6.22 o 
   6  -5   1       80.84       85.24     13.47 o 
   7  -5   1       10.75       11.74      6.28 o 
   8  -5   1        0.04        1.77      6.37 o 
 -11  -4   1      200.55      215.07     25.94 o 
 -10  -4   1      117.81      126.69     20.35 o 
  -9  -4   1        2.49       13.57     10.17 o 
  -8  -4   1      132.03      106.34     16.36 o 
  -7  -4   1      370.60      361.51     16.66 o 
  -6  -4   1      721.76      706.43     18.98 o 
  -5  -4   1      740.33      692.00     18.06 o 
  -4  -4   1      149.91      127.03      9.28 o 
  -3  -4   1       50.52       40.30      4.69 o 
  -2  -4   1      295.27      303.03      6.72 o 
  -1  -4   1       38.10       31.00      3.04 o 
   0  -4   1      437.68      401.61     16.16 o 
   1  -4   1      349.54      373.52      8.67 o 
   2  -4   1      360.30      369.49     16.16 o 
   3  -4   1      608.58      610.49     22.74 o 
   4  -4   1      129.89      130.48     11.77 o 
   5  -4   1       21.77       17.56      5.79 o 
   6  -4   1       36.06       25.18     12.17 o 
   7  -4   1      136.68      134.02     28.73 o 
   8  -4   1       54.22       41.79      7.92 o 
   9  -4   1        0.29        8.23      6.86 o 
 -11  -3   1        1.73       25.54     12.17 o 
 -10  -3   1        3.72       10.97      9.98 o 
  -9  -3   1       41.98       50.03     19.05 o 
  -8  -3   1      316.82      331.23     15.13 o 
  -7  -3   1      574.29      584.80     18.94 o 
  -6  -3   1     1430.26     1357.82     31.19 o 
  -5  -3   1     1857.37     1788.04     36.55 o 
  -4  -3   1      873.60      875.45     15.91 o 
  -3  -3   1     1404.42     1395.41     28.12 o 
  -2  -3   1       61.64       53.97      6.18 o 
  -1  -3   1     7086.42     7174.58    117.65 o 
   0  -3   1      140.03      147.20      5.22 o 
   1  -3   1     2457.28     2566.94     34.80 o 
   2  -3   1     4038.49     4061.98     99.16 o 
   3  -3   1     1215.92     1124.43     33.92 o 
   4  -3   1     2330.22     2309.50     62.65 o 
   5  -3   1      329.38      323.00     16.76 o 
   6  -3   1        5.63       -1.80      4.39 o 
   7  -3   1       77.26       82.60     11.57 o 
   8  -3   1       80.14       81.09     10.21 o 
   9  -3   1      154.15      170.04     14.74 o 
 -11  -2   1       20.29       32.52     13.37 o 
 -10  -2   1      265.86      248.57     20.70 o 
  -9  -2   1       65.45       76.94      8.25 o 
  -8  -2   1      175.93      173.50     13.12 o 
  -7  -2   1      404.92      406.87     16.08 o 
  -6  -2   1       34.44       28.86      5.07 o 
  -5  -2   1     1153.01     1225.46     27.65 o 
  -4  -2   1      377.99      377.54     21.15 o 
  -3  -2   1      719.86      713.93     12.76 o 
  -2  -2   1       53.94       49.51      3.72 o 
  -1  -2   1    11257.19    11174.43    499.77 o 
   0  -2   1    10922.32    11405.46    218.96 o 
   1  -2   1     2727.55     2872.51     69.63 o 
   2  -2   1     2221.97     2235.88     56.86 o 
   3  -2   1     1248.68     1306.58     23.90 o 
   4  -2   1      355.82      329.38     12.57 o 
   5  -2   1      445.03      440.22     11.93 o 
   6  -2   1      742.17      732.70     17.97 o 
   7  -2   1      330.46      332.58     19.75 o 
   8  -2   1      766.45      797.46     26.55 o 
   9  -2   1       47.02       59.82     10.47 o 
  10  -2   1       65.31       60.62     10.90 o 
 -11  -1   1        1.99       -8.98      9.58 o 
 -10  -1   1       40.38       35.60     11.17 o 
  -9  -1   1       12.64        8.77      6.44 o 
  -8  -1   1       64.21       69.84      7.08 o 
  -7  -1   1        3.65        1.68      3.17 o 
  -6  -1   1        3.36        3.18      3.45 o 
  -5  -1   1      843.15      921.11     22.96 o 
  -4  -1   1      478.33      525.10     19.95 o 
  -3  -1   1     2064.14     2161.31     40.11 o 
  -2  -1   1      364.18      377.86      9.16 o 
  -1  -1   1      639.70      603.12     12.27 o 
   0  -1   1     1393.61     1394.58     23.69 o 
   1  -1   1      375.38      425.82      6.29 o 
   2  -1   1        0.28        0.12      1.00 o 
   3  -1   1     3452.24     3527.04     60.55 o 
   4  -1   1        2.43       -0.05      1.82 o 
   5  -1   1     1892.37     1891.89     36.68 o 
   6  -1   1      948.16      919.53     33.32 o 
   7  -1   1      464.13      463.46     14.85 o 
   8  -1   1      374.93      342.16     20.75 o 
   9  -1   1      102.86      107.31     11.84 o 
  10  -1   1       18.15       18.44      7.81 o 
 -10   0   1      103.29       90.58     18.75 o 
  -9   0   1       51.14       56.06      7.05 o 
  -8   0   1      318.40      309.24     11.94 o 
  -7   0   1      526.33      513.06     14.38 o 
  -6   0   1      781.82      770.00     17.11 o 
  -5   0   1      783.99      817.96     16.77 o 
  -4   0   1       29.61       27.22      3.38 o 
  -3   0   1       20.32       16.24      2.39 o 
  -2   0   1       47.81       41.75      3.35 o 
  -1   0   1     1735.37     1865.28     32.43 o 
   1   0   1      902.74      786.07     90.68 o 
   2   0   1      840.50      861.28     23.14 o 
   3   0   1      204.69      223.45      9.78 o 
   4   0   1      142.88      143.89      6.41 o 
   5   0   1        1.07        8.45      6.78 o 
   6   0   1      158.41      185.32      9.14 o 
   7   0   1        0.29        1.00      3.81 o 
   8   0   1      190.88      186.48     10.98 o 
   9   0   1       12.48        6.15      6.16 o 
  10   0   1        0.28       -5.77      5.77 o 
 -10   1   1      133.13      113.72     20.95 o 
  -9   1   1      409.93      439.41     27.73 o 
  -8   1   1      883.15      912.92     57.06 o 
  -7   1   1      567.33      566.00     17.16 o 
  -6   1   1      337.95      341.31     10.49 o 
  -5   1   1      384.78      379.04     13.40 o 
  -4   1   1     1818.43     1887.38     30.43 o 
  -3   1   1     1376.43     1394.88     22.36 o 
  -2   1   1     4653.25     4902.70     67.13 o 
  -1   1   1     2898.94     3111.27     36.42 o 
   0   1   1     1205.52     1361.45     19.08 o 
   1   1   1      621.62      660.71     12.98 o 
   2   1   1    14133.17    13911.08    313.23 o 
   3   1   1     4972.20     5040.76    119.11 o 
   4   1   1     2192.21     2161.07     57.26 o 
   5   1   1     1018.80      947.46     31.32 o 
   6   1   1     1190.85     1177.89     38.70 o 
   7   1   1      755.26      753.08     21.72 o 
   8   1   1      378.59      337.97     20.95 o 
   9   1   1       93.67       97.67      9.85 o 
  10   1   1       14.35        3.17      6.31 o 
  11   1   1        0.65        0.40      7.18 o 
 -10   2   1      175.61      185.14     26.93 o 
  -9   2   1      115.47      130.68     21.95 o 
  -8   2   1      109.94      118.81     11.35 o 
  -7   2   1      505.62      533.37     30.13 o 
  -6   2   1      373.08      380.07     11.06 o 
  -5   2   1      791.12      769.31     20.13 o 
  -4   2   1     1410.05     1372.07     23.24 o 
  -3   2   1     7988.92     8093.53    110.61 o 
  -2   2   1     6900.83     6912.85     93.90 o 
  -1   2   1     5566.33     5317.56    217.19 o 
   0   2   1     1241.97     1269.57     18.82 o 
   1   2   1    13865.46    13380.12    177.63 o 
   2   2   1     1433.26     1604.86     42.40 o 
   3   2   1     5164.89     4846.44    116.31 o 
   4   2   1     3306.08     3331.18     84.79 o 
   5   2   1     6115.51     5784.73    141.45 o 
   6   2   1     1946.26     1809.74     54.47 o 
   7   2   1      849.95      853.89     33.92 o 
   8   2   1      256.66      241.80     18.75 o 
   9   2   1      273.78      266.34     19.95 o 
  10   2   1       79.81       97.51     10.10 o 
  11   2   1      111.89       95.42     14.80 o 
  -9   3   1        0.53        6.98     12.17 o 
  -8   3   1      152.12      143.73     12.58 o 
  -7   3   1        4.23        0.78     11.37 o 
  -6   3   1      288.28      272.71     13.06 o 
  -5   3   1      750.20      719.53     15.13 o 
  -4   3   1     1883.24     1921.47     30.75 o 
  -3   3   1     1279.40     1293.95     43.23 o 
  -2   3   1        8.39       21.52      2.67 o 
  -1   3   1      858.92      894.42     14.77 o 
   0   3   1      468.94      507.92      9.52 o 
   1   3   1     3451.36     3528.30     49.51 o 
   2   3   1     4222.95     4114.57     70.18 o 
   3   3   1     2442.73     2302.34     42.88 o 
   4   3   1     2285.73     2219.13     61.25 o 
   5   3   1     1664.57     1584.69     48.88 o 
   6   3   1     1094.68     1093.30     38.90 o 
   7   3   1      261.79      234.22     17.56 o 
   8   3   1      122.86      119.31     15.96 o 
   9   3   1      138.04      139.66     17.96 o 
  10   3   1      230.82      250.60     17.35 o 
  11   3   1       99.56       92.10     11.26 o 
  -9   4   1       17.74       22.54     15.96 o 
  -8   4   1      277.47      288.62     16.40 o 
  -7   4   1        0.09        1.03      4.54 o 
  -6   4   1        0.13        0.18      4.50 o 
  -5   4   1        7.55       16.12      5.20 o 
  -4   4   1      476.66      479.96     16.27 o 
  -3   4   1      204.08      218.88      7.34 o 
  -2   4   1       35.41       33.86      2.85 o 
  -1   4   1       86.55      106.28      3.94 o 
   0   4   1        0.09       -0.97      1.28 o 
   1   4   1      152.04      177.54      5.39 o 
   2   4   1     1528.26     1572.12     24.70 o 
   3   4   1        7.77        6.18      3.59 o 
   4   4   1       26.19       25.35      4.37 o 
   5   4   1       25.90       22.54      7.38 o 
   6   4   1      135.77      147.64     15.56 o 
   7   4   1      206.16      212.87     19.55 o 
   8   4   1       92.91       84.99     13.97 o 
  10   4   1      104.46      101.75     16.76 o 
  11   4   1       93.59       96.96     16.96 o 
  -8   5   1       33.26       18.16     14.36 o 
  -7   5   1       42.74       53.04     12.47 o 
  -6   5   1      292.20      298.48     17.86 o 
  -5   5   1      306.58      302.29     14.55 o 
  -4   5   1      365.73      358.41     23.44 o 
  -3   5   1     1582.79     1679.84     37.82 o 
  -2   5   1      692.89      703.15     15.54 o 
  -1   5   1      394.52      410.59     13.17 o 
   0   5   1       11.79       17.21      3.02 o 
   1   5   1      777.79      749.87     14.43 o 
   2   5   1       79.13       67.87      3.96 o 
   3   5   1     1124.32     1157.81     57.46 o 
   4   5   1     1897.51     1798.56     53.67 o 
   5   5   1      473.76      466.65     16.46 o 
   6   5   1       26.95       41.30     10.37 o 
   7   5   1      413.13      388.44     24.14 o 
   9   5   1        9.44        8.38      8.18 o 
  10   5   1       25.43       18.35     11.37 o 
  11   5   1       18.08       15.96     12.57 o 
  -7   6   1      141.00      144.81     35.31 o 
  -6   6   1      331.52      360.36     17.94 o 
  -5   6   1      263.33      259.74     30.03 o 
  -4   6   1      138.71      152.31     23.94 o 
  -3   6   1      371.69      395.88     15.77 o 
  -2   6   1      404.33      443.46     16.20 o 
  -1   6   1      522.99      546.48     11.92 o 
   0   6   1      260.62      250.25      7.70 o 
   1   6   1     1344.38     1294.92     22.80 o 
   2   6   1     3355.77     3301.20     54.25 o 
   3   6   1      605.11      556.51     21.85 o 
   4   6   1     2035.63     1954.72     41.26 o 
   5   6   1      632.52      567.49     18.41 o 
   6   6   1     1044.18     1007.12     38.90 o 
   7   6   1       49.17       45.09     10.77 o 
   8   6   1      255.12      253.77     23.34 o 
   9   6   1       31.49       33.92     11.97 o 
  10   6   1       81.14       95.76     16.76 o 
  11   6   1       38.54       33.72     14.96 o 
  -6   7   1       25.46       34.15      8.64 o 
  -5   7   1      261.91      272.64     16.82 o 
  -4   7   1       86.33       95.19     10.59 o 
  -3   7   1       13.22       20.55      6.13 o 
  -2   7   1       18.71       23.02      6.28 o 
  -1   7   1      432.80      489.04     31.22 o 
   0   7   1      454.86      500.35     12.12 o 
   1   7   1     1242.22     1242.68     22.88 o 
   2   7   1     1086.76     1067.04     39.33 o 
   3   7   1      132.06      118.50     12.77 o 
   4   7   1        9.63       10.00      4.44 o 
   5   7   1      375.84      377.96     15.58 o 
   6   7   1       84.24       88.92      9.73 o 
   7   7   1      379.16      329.39     22.74 o 
   8   7   1      289.92      301.06     26.53 o 
   9   7   1      107.22      110.93     18.55 o 
  10   7   1      206.92      200.70     24.14 o 
  -5   8   1        5.31       -0.18      7.11 o 
  -4   8   1        2.90       -5.10     10.67 o 
  -3   8   1        0.57       -1.34      5.31 o 
  -2   8   1      438.39      474.14     19.21 o 
  -1   8   1       31.43       30.16      7.28 o 
   0   8   1       15.35       21.63      7.68 o 
   1   8   1        6.26        9.58      3.23 o 
   2   8   1      103.31      117.41      9.34 o 
   3   8   1       30.78       23.18      6.28 o 
   4   8   1        3.45       -4.01      4.02 o 
   5   8   1       81.87      100.64     12.07 o 
   6   8   1       72.14       68.41     10.37 o 
   7   8   1      400.06      404.00     26.14 o 
   8   8   1      195.31      200.70     22.74 o 
   9   8   1      135.53      135.67     20.55 o 
  10   8   1       26.58       20.95     12.77 o 
  -4   9   1        1.92       -6.47      7.88 o 
  -3   9   1       16.74        8.48     15.86 o 
  -2   9   1        6.24        0.39      6.04 o 
  -1   9   1      130.12      134.66     12.27 o 
   0   9   1       35.46       22.94      9.58 o 
   1   9   1       61.92       50.48     11.77 o 
   2   9   1       69.80       68.27      7.76 o 
   3   9   1      112.98      100.34      9.52 o 
   4   9   1        6.58        1.21      4.74 o 
   5   9   1        8.42        1.87      5.17 o 
   6   9   1       21.72       12.05      5.99 o 
   7   9   1       15.81       10.43      7.08 o 
   8   9   1        1.25        2.39      9.18 o 
   9   9   1       39.00       56.86     15.56 o 
  -2  10   1        8.00       12.37     11.57 o 
  -1  10   1       11.38        5.59      9.18 o 
   0  10   1       23.11       23.34     11.17 o 
   1  10   1       48.32       24.74     10.97 o 
   2  10   1       89.51       85.99     15.96 o 
   3  10   1       51.99       43.66     17.56 o 
   4  10   1       54.72       57.61     10.37 o 
   5  10   1       66.16       72.00     10.08 o 
   6  10   1        2.07       10.46      6.33 o 
   7  10   1       48.15       59.19     10.42 o 
   8  10   1        6.13        7.38     10.97 o 
   1  11   1        1.30        4.39      9.98 o 
   2  11   1        5.69       -2.39     10.37 o 
   3  11   1       14.78        6.78      9.38 o 
   4  11   1       30.72       21.35     11.57 o 
   5  11   1       48.92       34.04      9.08 o 
   6  11   1       14.55       22.81      8.11 o 
  -5 -11   2        1.75        8.89      8.58 o 
  -4 -11   2       20.09       13.77     12.17 o 
  -3 -11   2       25.65       26.93     11.97 o 
  -2 -11   2      118.19      114.92     18.75 o 
  -1 -11   2      155.57      143.25     21.35 o 
  -8 -10   2        0.13        5.65     10.17 o 
  -7 -10   2       18.13       16.70     12.27 o 
  -6 -10   2       59.29       72.49     10.62 o 
  -5 -10   2       14.03       13.04     12.97 o 
  -4 -10   2       23.32       21.64      6.84 o 
  -3 -10   2        9.07       -3.39      7.38 o 
  -2 -10   2       31.76       16.16     10.17 o 
  -1 -10   2        0.88        7.18      9.78 o 
   0 -10   2        6.69       11.77      9.38 o 
   1 -10   2        0.11        3.79      9.78 o 
   2 -10   2        6.22       -6.38      9.18 o 
  -7  -9   2      148.88      153.62     19.95 o 
  -6  -9   2       27.48       47.28     12.37 o 
  -5  -9   2       11.69       15.07      6.41 o 
  -4  -9   2        4.08        5.22      5.40 o 
  -3  -9   2       82.55       66.99      8.72 o 
  -2  -9   2      328.73      323.80     22.74 o 
  -1  -9   2        6.90       16.16      8.58 o 
   0  -9   2      581.79      622.07     32.92 o 
   1  -9   2      170.88      195.38     14.80 o 
   2  -9   2      264.56      261.31     17.56 o 
   3  -9   2       38.96       27.23      8.69 o 
 -10  -8   2       22.82       62.05     17.76 o 
  -9  -8   2      199.63      174.97     23.94 o 
  -8  -8   2      107.93      130.48     20.15 o 
  -7  -8   2      322.16      326.36     41.00 o 
  -6  -8   2       52.15       61.08      8.94 o 
  -5  -8   2      181.79      188.15     13.52 o 
  -4  -8   2       28.77       28.71      6.56 o 
  -3  -8   2      327.38      317.42     20.95 o 
  -2  -8   2      693.23      698.52     22.34 o 
  -1  -8   2     1056.28     1078.34     41.30 o 
   0  -8   2      927.69      980.79     27.64 o 
   1  -8   2        2.08        6.55      5.59 o 
   2  -8   2       63.89       53.25      8.63 o 
   3  -8   2      177.39      188.30     14.80 o 
   4  -8   2      130.67      157.73     14.43 o 
   5  -8   2       31.51       35.19      9.08 o 
 -10  -7   2      117.30      115.91     20.75 o 
  -9  -7   2       22.83       41.30     13.57 o 
  -8  -7   2       63.95       69.03     15.96 o 
  -7  -7   2       10.45        5.41      5.90 o 
  -6  -7   2      721.46      740.52     23.98 o 
  -5  -7   2      261.96      274.97     13.51 o 
  -4  -7   2      541.31      521.28     19.25 o 
  -3  -7   2      347.23      293.31     15.66 o 
  -2  -7   2      834.26      849.90     22.76 o 
  -1  -7   2      264.17      273.12      9.06 o 
   0  -7   2       62.98       63.03      5.04 o 
   1  -7   2       80.38       81.55     12.77 o 
   2  -7   2       90.02      106.00     13.97 o 
   3  -7   2      235.09      277.45     15.96 o 
   4  -7   2      275.13      276.49     18.75 o 
   5  -7   2      294.05      293.63     17.58 o 
   6  -7   2      163.51      180.26     16.35 o 
 -10  -6   2        0.13        6.18     10.17 o 
  -9  -6   2       62.49       54.47     14.17 o 
  -8  -6   2       58.76       61.25     13.77 o 
  -7  -6   2       90.20      113.52     16.96 o 
  -6  -6   2        6.55        4.26      4.87 o 
  -5  -6   2      594.17      602.32     30.92 o 
  -4  -6   2      637.74      635.27     23.94 o 
  -3  -6   2      309.67      350.20     13.32 o 
  -2  -6   2      101.23      126.97      5.95 o 
  -1  -6   2       17.80       22.09      4.71 o 
   0  -6   2        9.18       11.56      3.21 o 
   1  -6   2      812.02      785.85     17.16 o 
   2  -6   2       37.39       36.31      8.78 o 
   3  -6   2      432.94      475.23     22.94 o 
   4  -6   2       68.57       74.82     11.37 o 
   5  -6   2       97.12       92.42     10.59 o 
   6  -6   2       18.39        9.20     12.57 o 
   7  -6   2       69.07       86.14     12.02 o 
 -11  -5   2      176.22      128.28     22.54 o 
 -10  -5   2       58.78       59.85     15.36 o 
  -9  -5   2       69.08       76.41     15.36 o 
  -8  -5   2        6.60       20.95     10.17 o 
  -7  -5   2       13.78       12.77      9.18 o 
  -6  -5   2      286.75      293.28     20.15 o 
  -5  -5   2       61.90       65.74      7.33 o 
  -4  -5   2       88.32      122.82      8.80 o 
  -3  -5   2       15.06       29.62      6.98 o 
  -2  -5   2      217.32      214.29      6.41 o 
  -1  -5   2       45.50       36.68      4.40 o 
   0  -5   2       38.46       48.19      4.45 o 
   1  -5   2      204.05      208.52      6.39 o 
   2  -5   2      154.08      151.23     11.37 o 
   3  -5   2      186.23      179.96     12.97 o 
   4  -5   2      208.39      232.23     15.16 o 
   5  -5   2       33.02       28.53      7.58 o 
   6  -5   2       49.58       51.27      9.78 o 
   7  -5   2        6.91        1.37      6.28 o 
   8  -5   2       45.20       39.40     25.94 o 
 -11  -4   2       29.17       36.71     14.17 o 
 -10  -4   2        6.91        7.38      9.38 o 
  -9  -4   2       67.76       53.47     13.37 o 
  -8  -4   2      192.37      217.06     21.55 o 
  -7  -4   2        1.48       -0.81      3.69 o 
  -6  -4   2      289.76      280.04     10.62 o 
  -5  -4   2      535.29      510.35     11.28 o 
  -4  -4   2      630.44      623.63     17.15 o 
  -3  -4   2      726.60      815.62     19.65 o 
  -2  -4   2        2.07        0.28      2.04 o 
  -1  -4   2       21.83       16.41      4.29 o 
   0  -4   2      969.07     1072.06     29.03 o 
   1  -4   2       60.85       62.26      9.38 o 
   2  -4   2        0.45       -2.00      2.79 o 
   3  -4   2      916.00      888.21     30.13 o 
   4  -4   2      390.79      387.24     18.75 o 
   5  -4   2       50.18       42.69      8.18 o 
   6  -4   2        3.33        0.00      4.99 o 
   7  -4   2        5.68       11.97      6.78 o 
   8  -4   2       17.48       10.28      6.19 o 
 -11  -3   2        0.76       -4.99      9.58 o 
 -10  -3   2       77.98       71.62     15.76 o 
  -9  -3   2       17.56       21.27     10.37 o 
  -8  -3   2      121.16      145.47     11.56 o 
  -7  -3   2      113.13      104.74      9.06 o 
  -6  -3   2     1210.38     1201.31     28.35 o 
  -5  -3   2     1475.50     1478.25     31.28 o 
  -4  -3   2     1131.96     1128.41     19.31 o 
  -3  -3   2      198.66      191.09      4.85 o 
  -2  -3   2     1624.14     1830.57     40.10 o 
  -1  -3   2      148.17      148.28      5.99 o 
   0  -3   2      135.02      123.80      4.89 o 
   1  -3   2      456.96      471.95      9.62 o 
   2  -3   2      611.96      558.62     20.15 o 
   3  -3   2      878.05      816.98     27.33 o 
   4  -3   2      637.45      638.42     24.34 o 
   5  -3   2       30.25       52.47      8.38 o 
   6  -3   2       29.29       35.31      7.98 o 
   7  -3   2       17.46       17.36      6.78 o 
   8  -3   2       19.41       14.17      7.38 o 
   9  -3   2       59.19       47.15      9.56 o 
 -11  -2   2        3.29        2.87      7.81 o 
 -10  -2   2      115.55      133.49     13.82 o 
  -9  -2   2      285.26      282.56     12.33 o 
  -8  -2   2      252.53      258.87     13.89 o 
  -7  -2   2     1273.26     1257.32     31.46 o 
  -6  -2   2      554.85      537.46     17.13 o 
  -5  -2   2       32.37       56.29      5.74 o 
  -4  -2   2     1399.72     1473.69     62.45 o 
  -3  -2   2        5.23        0.63      1.29 o 
  -2  -2   2        5.29        7.40      1.25 o 
  -1  -2   2     1562.01     1647.56     34.51 o 
   0  -2   2    15626.59    15227.27    680.12 o 
   1  -2   2      806.24      779.24     11.55 o 
   2  -2   2      420.89      418.29      6.66 o 
   3  -2   2      153.18      136.80     11.07 o 
   4  -2   2      428.10      462.09     14.17 o 
   5  -2   2       43.10       36.48      4.59 o 
   6  -2   2       52.65       69.75     10.77 o 
   7  -2   2      249.10      257.56     17.56 o 
   8  -2   2      364.46      361.51     22.94 o 
   9  -2   2       41.20       31.92      9.98 o 
  10  -2   2       25.22       12.72      7.89 o 
 -11  -1   2       76.29       78.41     19.35 o 
 -10  -1   2        0.71        3.78      6.48 o 
  -9  -1   2      272.83      274.35     12.92 o 
  -8  -1   2      672.28      682.40     18.01 o 
  -7  -1   2      271.89      275.92     10.37 o 
  -6  -1   2      139.70      126.91      9.38 o 
  -5  -1   2      266.87      285.10     17.46 o 
  -4  -1   2       26.21       22.05      3.53 o 
  -3  -1   2     3968.97     4041.28     70.69 o 
  -2  -1   2     5176.11     5209.85     70.80 o 
  -1  -1   2     3977.84     4040.09     82.70 o 
   0  -1   2        8.05       20.44      6.88 o 
   1  -1   2    10529.00     9685.05    297.02 o 
   2  -1   2     2948.53     3012.23     50.45 o 
   3  -1   2       75.64       94.70      4.41 o 
   4  -1   2        4.60       10.37      2.39 o 
   5  -1   2     2042.05     2160.45     40.87 o 
   6  -1   2      340.22      331.94     20.25 o 
   7  -1   2      191.41      212.46      9.87 o 
   8  -1   2      419.62      421.96     23.94 o 
   9  -1   2       80.12      101.35     15.16 o 
  10  -1   2      103.95      108.29     12.69 o 
 -10   0   2        8.66        7.18     10.37 o 
  -9   0   2       19.48       15.51      8.08 o 
  -8   0   2        4.76        4.35      3.98 o 
  -7   0   2       27.35       26.77      4.48 o 
  -6   0   2      200.07      203.93      8.08 o 
  -5   0   2      639.27      642.26     14.01 o 
  -4   0   2     1333.56     1361.93     22.85 o 
  -3   0   2     6054.49     6210.94     85.36 o 
  -2   0   2    13271.03    13238.09    324.10 o 
  -1   0   2     7777.97     8027.06    134.57 o 
   0   0   2     2604.55     2490.78     40.70 o 
   1   0   2    12629.85    11798.89    264.55 o 
   2   0   2    20146.33    19923.85    448.69 o 
   3   0   2       92.48       92.68      4.54 o 
   4   0   2      456.29      422.23     11.67 o 
   5   0   2     4361.84     4369.95     76.53 o 
   6   0   2      761.79      676.66     18.24 o 
   7   0   2      525.00      540.55     16.76 o 
   8   0   2       48.85       58.33      7.18 o 
   9   0   2      155.81      146.84     17.56 o 
  10   0   2       83.29       72.98     11.02 o 
 -10   1   2       19.26       12.17     11.97 o 
  -9   1   2       70.66       94.37     18.16 o 
  -8   1   2      232.85      247.95     10.90 o 
  -7   1   2       42.35       40.67      5.17 o 
  -6   1   2        0.44        0.16      2.81 o 
  -5   1   2      205.80      203.20     14.37 o 
  -4   1   2       40.28       40.66      3.52 o 
  -3   1   2      240.61      265.11      6.61 o 
  -2   1   2       98.22      115.74      3.48 o 
  -1   1   2      514.80      533.34      8.79 o 
   0   1   2     2449.14     2495.22     34.15 o 
   2   1   2    10119.93    10593.86    239.41 o 
   3   1   2     7441.23     7640.75    175.97 o 
   4   1   2      487.17      460.46     17.36 o 
   5   1   2       10.21        4.99      3.99 o 
   6   1   2     1248.73     1315.95     40.50 o 
   7   1   2        5.62        4.65     10.57 o 
   8   1   2        2.71       -1.67      4.49 o 
   9   1   2       31.56       42.44     10.37 o 
  10   1   2        7.90       15.56      8.98 o 
  11   1   2       62.61       62.79     27.53 o 
 -10   2   2       56.29       66.24     19.15 o 
  -9   2   2      415.54      437.92     35.11 o 
  -8   2   2      366.47      387.50     16.50 o 
  -7   2   2      117.77      116.15      9.79 o 
  -6   2   2      479.65      489.19     12.87 o 
  -5   2   2      539.72      536.01     12.59 o 
  -4   2   2      888.42      868.64     25.30 o 
  -3   2   2     2195.95     2208.56     33.23 o 
  -2   2   2      647.93      628.47     11.10 o 
  -1   2   2     1112.85     1094.13     17.01 o 
   0   2   2     1940.89     1936.30     27.78 o 
   1   2   2     3382.32     3486.22     48.23 o 
   2   2   2    15050.71    15756.13    354.72 o 
   4   2   2      158.93      163.00     10.17 o 
   7   2   2       15.88       18.55      6.98 o 
   8   2   2       17.89       10.97      7.38 o 
   9   2   2       10.96       14.55      5.79 o 
  10   2   2       29.18       28.22      7.46 o 
  11   2   2        2.15        8.39      7.53 o 
  -9   3   2        4.16       18.55     12.57 o 
  -8   3   2       59.37       51.07     16.36 o 
  -7   3   2      335.98      338.76     14.80 o 
  -6   3   2      454.11      419.40     15.64 o 
  -5   3   2     1047.05     1058.96     20.25 o 
  -4   3   2     3105.39     3096.62     46.67 o 
  -3   3   2     7229.47     7140.42    185.74 o 
  -2   3   2     1922.40     1790.79     31.04 o 
  -1   3   2     5745.05     5916.10     81.21 o 
   0   3   2      871.02      887.72     14.70 o 
   1   3   2     3884.91     3825.01     53.56 o 
   2   3   2     3662.96     3794.53     65.24 o 
   3   3   2     2404.50     2207.15     58.26 o 
   5   3   2     3700.12     3595.33     92.57 o 
   6   3   2     2302.99     2282.17     65.04 o 
   7   3   2      216.37      204.50     15.36 o 
   8   3   2        2.50       -4.99      4.99 o 
   9   3   2       66.69       72.62     12.97 o 
  10   3   2       26.16       26.14     10.77 o 
  11   3   2       22.64       23.05     13.27 o 
  -9   4   2        0.75       -8.78     12.97 o 
  -8   4   2        1.07       -2.39     11.57 o 
  -7   4   2      155.11      160.03     12.42 o 
  -6   4   2      713.70      683.51     37.91 o 
  -5   4   2      500.08      490.87     18.16 o 
  -4   4   2     1504.59     1494.69     37.58 o 
  -3   4   2      797.99      743.32     14.24 o 
  -2   4   2     5618.90     5890.37     82.31 o 
  -1   4   2      729.69      709.66     13.12 o 
   0   4   2     1297.75     1288.95     20.92 o 
   1   4   2     4743.70     4769.80     67.94 o 
   2   4   2     5213.83     5097.47     71.36 o 
   3   4   2     2952.33     2813.43     51.84 o 
   4   4   2     5108.31     5171.84    127.29 o 
   6   4   2      416.89      421.76     21.55 o 
   7   4   2      384.72      395.42     22.54 o 
   8   4   2      330.25      326.79     21.15 o 
   9   4   2      213.96      226.64     21.35 o 
  10   4   2      347.35      348.34     25.34 o 
  11   4   2       83.26       61.05     14.56 o 
  -8   5   2        4.69        1.00     12.37 o 
  -7   5   2       27.19       35.36      7.82 o 
  -6   5   2       11.28       16.45      5.69 o 
  -5   5   2       95.74       90.77      9.41 o 
  -4   5   2       11.68        3.72      4.99 o 
  -3   5   2       44.77       42.85      7.28 o 
  -2   5   2       41.52       47.85      5.31 o 
  -1   5   2       39.56       58.25      4.14 o 
   0   5   2     1637.03     1663.05     26.78 o 
   1   5   2      720.19      678.89     13.58 o 
   2   5   2     4518.69     4529.87     65.75 o 
   3   5   2     1959.16     1941.81     39.07 o 
   4   5   2       11.79        3.48      4.79 o 
   5   5   2       17.93       22.15      7.18 o 
   6   5   2       91.19       70.23     10.97 o 
   8   5   2       86.56       95.56     14.17 o 
   9   5   2      603.15      600.52     31.52 o 
  10   5   2      351.01      344.75     25.54 o 
  11   5   2      144.45      163.00     21.35 o 
  -7   6   2       10.51       26.53     15.96 o 
  -6   6   2       68.98       69.34      9.74 o 
  -5   6   2       67.11       61.59      8.60 o 
  -4   6   2      639.40      645.42     21.80 o 
  -3   6   2       53.25       67.46      8.24 o 
  -2   6   2        2.99       -0.88      5.89 o 
  -1   6   2       74.24       72.86      4.71 o 
   0   6   2       69.10       80.14      5.47 o 
   1   6   2      101.44       97.31      5.57 o 
   2   6   2       89.71       92.82      5.44 o 
   3   6   2       16.52        5.46      3.64 o 
   4   6   2        1.20        0.97      5.69 o 
   5   6   2       54.57       61.00     15.36 o 
   6   6   2        0.47       -0.20      6.38 o 
   7   6   2       18.42       11.97      8.38 o 
   8   6   2      471.77      444.70     26.73 o 
   9   6   2        2.85       -7.58      7.58 o 
  10   6   2        0.28       12.57     10.37 o 
  11   6   2        0.22        7.98     10.37 o 
  -6   7   2      184.97      214.24     16.42 o 
  -5   7   2      173.52      163.93     13.77 o 
  -4   7   2      215.83      225.33     21.25 o 
  -3   7   2      465.41      491.57     18.98 o 
  -2   7   2      173.89      157.98     11.83 o 
  -1   7   2       16.01       22.32      6.78 o 
   0   7   2      465.52      504.09     13.47 o 
   1   7   2      274.46      284.96     14.70 o 
   2   7   2     1091.34     1082.27     20.70 o 
   3   7   2      432.45      452.78     15.71 o 
   4   7   2      113.21      122.24      9.89 o 
   5   7   2      372.65      376.39     15.73 o 
   6   7   2        0.19       -5.19      7.18 o 
   7   7   2       43.21       54.86     11.97 o 
   8   7   2       59.02       85.19     15.16 o 
   9   7   2      101.34      143.25     19.55 o 
  10   7   2       84.67      119.31     19.15 o 
  -5   8   2       50.62       43.44     11.47 o 
  -4   8   2        1.22        6.62      6.97 o 
  -3   8   2      182.80      194.97     15.28 o 
  -2   8   2      345.01      376.30     17.71 o 
  -1   8   2     1041.62     1031.29     29.06 o 
   0   8   2      151.47      164.43     12.13 o 
   1   8   2      520.60      538.42     13.66 o 
   2   8   2      450.30      439.91     15.42 o 
   3   8   2     1274.20     1214.01     32.52 o 
   4   8   2        3.56        8.75      4.58 o 
   5   8   2        2.39        2.32      5.49 o 
   6   8   2       28.92       29.49      6.91 o 
   7   8   2      301.63      299.06     22.74 o 
   8   8   2      197.79      194.12     22.15 o 
   9   8   2      146.53      197.91     24.14 o 
  10   8   2       22.27       28.33     12.97 o 
  -4   9   2        5.23       -0.39      7.81 o 
  -3   9   2       57.65       59.81     13.27 o 
  -2   9   2      241.07      230.13     16.60 o 
  -1   9   2      121.53      125.60     17.46 o 
   0   9   2      445.96      408.52     23.94 o 
   1   9   2      147.42      158.21     18.16 o 
   2   9   2      106.02      118.24      9.63 o 
   3   9   2       11.37        5.19      5.03 o 
   4   9   2       22.21       25.45      6.39 o 
   5   9   2       43.87       60.26      8.65 o 
   6   9   2      278.50      274.83     15.86 o 
   7   9   2      111.02      112.12     16.56 o 
   8   9   2       42.29       31.52     11.97 o 
   9   9   2        9.86       11.57     10.37 o 
  -2  10   2        2.76       -6.26      6.61 o 
  -1  10   2       32.89       48.88     13.97 o 
   0  10   2        1.97        5.39      8.78 o 
   1  10   2        0.59        6.78      7.98 o 
   2  10   2        3.77        3.59      8.58 o 
   3  10   2       27.48       36.23      7.04 o 
   4  10   2      247.01      249.73     21.65 o 
   5  10   2       54.06       57.95      8.96 o 
   6  10   2      117.02      107.22     13.87 o 
   7  10   2       11.73        5.95      6.99 o 
   8  10   2       18.34       -0.60      8.78 o 
   1  11   2        0.15        5.79     11.17 o 
   2  11   2        0.96       -8.98      9.78 o 
   3  11   2        1.13       11.37     10.57 o 
   4  11   2       52.29       54.86     14.76 o 
   5  11   2        0.16       -5.70      5.70 o 
   6  11   2        0.13        7.21      9.98 o 
  -5 -11   3       35.44       18.75     12.37 o 
  -4 -11   3       77.74       84.99     17.56 o 
  -3 -11   3      123.39      103.94     18.75 o 
  -2 -11   3       46.52       58.66     15.96 o 
  -1 -11   3       89.42      131.68     21.35 o 
  -7 -10   3      267.10      286.69     28.13 o 
  -6 -10   3      117.51      124.75     13.04 o 
  -5 -10   3       63.72       69.92     10.05 o 
  -4 -10   3      105.60      116.74     11.64 o 
  -3 -10   3      158.69      187.34     21.55 o 
  -2 -10   3      174.83      174.97     21.35 o 
  -1 -10   3      488.22      512.54     30.52 o 
   0 -10   3      121.61      107.34     17.56 o 
   1 -10   3       56.60       74.82     15.76 o 
   2 -10   3       35.03       52.27     14.36 o 
  -9  -9   3       27.07       40.30     16.56 o 
  -8  -9   3        7.55        8.82      6.45 o 
  -7  -9   3        0.10       -2.00      5.75 o 
  -6  -9   3        1.68        8.11      8.18 o 
  -5  -9   3      138.10      129.85     13.97 o 
  -4  -9   3      218.87      234.22     22.74 o 
  -3  -9   3      419.14      444.45     24.24 o 
  -2  -9   3       83.71      124.69     16.96 o 
  -1  -9   3       89.87      102.95     15.56 o 
   0  -9   3       30.83       29.33     10.77 o 
   1  -9   3       56.05       59.65     13.37 o 
   2  -9   3       58.90       67.47     10.30 o 
   3  -9   3       37.94       19.54      8.34 o 
  -9  -8   3        3.21       14.17     11.57 o 
  -8  -8   3       95.88      134.67     20.95 o 
  -7  -8   3      346.33      306.06     19.95 o 
  -6  -8   3       90.61       97.57     10.82 o 
  -5  -8   3       52.34       41.44      7.62 o 
  -4  -8   3       22.25       31.48      6.49 o 
  -3  -8   3        6.20        9.58      5.22 o 
  -2  -8   3        2.15       -1.40      6.18 o 
  -1  -8   3       28.44       22.94      8.78 o 
   0  -8   3       51.45       40.72      7.28 o 
   1  -8   3       53.77       49.11      8.11 o 
   2  -8   3       13.07       18.52      6.56 o 
   3  -8   3        8.78        4.95      6.81 o 
   4  -8   3       47.98       53.49     10.08 o 
   5  -8   3        4.01        6.94      7.53 o 
 -10  -7   3       78.90       95.56     20.15 o 
  -9  -7   3      482.72      538.87     34.51 o 
  -8  -7   3      137.24      152.42     21.15 o 
  -7  -7   3       72.32       63.58     11.37 o 
  -6  -7   3       13.41       17.16      6.22 o 
  -5  -7   3     1023.17      974.33     27.21 o 
  -4  -7   3      366.15      359.93     15.36 o 
  -3  -7   3     1162.81     1063.57     27.36 o 
  -2  -7   3      497.29      465.50     15.85 o 
  -1  -7   3      784.88      820.61     17.70 o 
   0  -7   3        1.79       -4.39      5.19 o 
   1  -7   3      425.78      418.97     22.54 o 
   2  -7   3       54.14       59.25     10.77 o 
   3  -7   3       13.50       33.52      9.18 o 
   4  -7   3        0.82        3.23      6.37 o 
   5  -7   3       25.05       37.36     12.97 o 
   6  -7   3       97.68      107.65     12.84 o 
 -10  -6   3       48.19       75.81     17.36 o 
  -9  -6   3       23.31       18.55     10.97 o 
  -8  -6   3      157.26      185.54     22.34 o 
  -7  -6   3      142.58      168.78     20.55 o 
  -6  -6   3     1367.30     1402.16     34.51 o 
  -5  -6   3      564.79      576.52     18.89 o 
  -4  -6   3     2036.97     2012.01     42.74 o 
  -3  -6   3     2871.72     2890.55     87.68 o 
  -2  -6   3     1445.48     1423.35     31.31 o 
  -1  -6   3      392.30      360.96     14.66 o 
   0  -6   3      613.91      621.33     16.34 o 
   1  -6   3      320.80      310.43     17.76 o 
   2  -6   3       77.28       83.59     11.57 o 
   3  -6   3     1488.26     1578.71     50.48 o 
   4  -6   3      342.48      400.41     22.34 o 
   5  -6   3       12.19        1.20      5.99 o 
   6  -6   3       73.90       84.22     10.89 o 
   7  -6   3       48.45       46.87      9.58 o 
 -11  -5   3        1.46       -9.58      9.58 o 
 -10  -5   3       46.44       18.55     12.57 o 
  -9  -5   3        2.59       -1.20      9.38 o 
  -8  -5   3       23.08       29.53     10.37 o 
  -7  -5   3       57.54       71.02     13.77 o 
  -6  -5   3      223.61      254.14     15.66 o 
  -5  -5   3     1903.28     1780.58     38.64 o 
  -4  -5   3      452.40      436.64     14.62 o 
  -3  -5   3       88.90       78.99      6.77 o 
  -2  -5   3       13.93       19.10      6.18 o 
  -1  -5   3     3414.91     3518.29     87.78 o 
   0  -5   3      539.62      545.68     14.22 o 
   1  -5   3      282.71      288.49     15.56 o 
   2  -5   3     1031.79      958.64     33.12 o 
   3  -5   3      924.61      916.94     32.92 o 
   4  -5   3      587.99      549.64     24.34 o 
   5  -5   3      386.81      371.48     20.55 o 
   6  -5   3        1.67        1.00      5.99 o 
   7  -5   3       55.33       47.28     11.57 o 
   8  -5   3       41.60       41.25      8.85 o 
 -11  -4   3        4.45        9.18     11.57 o 
 -10  -4   3       17.90        6.18      9.58 o 
  -9  -4   3        4.54        9.18      9.58 o 
  -8  -4   3       41.14       23.34      9.98 o 
  -7  -4   3      352.19      353.31     13.60 o 
  -6  -4   3       90.48      100.49      6.62 o 
  -5  -4   3       31.25       29.34      3.05 o 
  -4  -4   3      107.75      111.52      7.57 o 
  -3  -4   3      191.92      193.00      8.32 o 
  -2  -4   3      110.23      114.38      7.58 o 
  -1  -4   3      873.44      865.77     19.17 o 
   0  -4   3     1906.67     1905.10     35.39 o 
   1  -4   3     1056.16     1087.61     21.46 o 
   2  -4   3       49.47       33.12      6.18 o 
   3  -4   3        9.61        9.58      4.79 o 
   4  -4   3      140.56      134.47     12.97 o 
   5  -4   3       69.25       61.05      9.58 o 
   6  -4   3       94.10       89.78     12.57 o 
   7  -4   3       45.82       42.30      9.58 o 
   8  -4   3      149.89      129.68     16.36 o 
 -11  -3   3        1.77      -10.17     10.17 o 
 -10  -3   3      243.08      236.42     24.94 o 
  -9  -3   3      109.27      106.53     10.98 o 
  -8  -3   3        0.09        0.72      4.31 o 
  -7  -3   3       26.59       38.67      6.37 o 
  -6  -3   3      164.68      145.71      8.78 o 
  -5  -3   3      772.78      800.42     24.34 o 
  -4  -3   3      214.26      216.44      6.25 o 
  -3  -3   3       38.37       39.96      4.49 o 
  -2  -3   3      106.54      110.22      5.36 o 
  -1  -3   3     1664.69     1899.61     34.77 o 
   0  -3   3     2261.76     2343.97     41.16 o 
   1  -3   3       26.82       27.75      2.57 o 
   2  -3   3       26.68       21.03      1.70 o 
   3  -3   3      110.76      124.89      9.38 o 
   4  -3   3       30.43       31.72      6.58 o 
   5  -3   3        9.35       15.76      6.18 o 
   6  -3   3        3.07        3.19      5.39 o 
   7  -3   3        1.24       -0.60      5.79 o 
   8  -3   3       49.05       59.45     12.37 o 
   9  -3   3       43.04       40.10     10.77 o 
 -11  -2   3       11.52       20.55     12.77 o 
 -10  -2   3        0.90        3.90      6.67 o 
  -9  -2   3        1.58       -5.07      5.21 o 
  -8  -2   3      256.20      269.05     14.31 o 
  -7  -2   3      867.79      866.99     24.76 o 
  -6  -2   3       39.64       40.92      7.98 o 
  -5  -2   3      641.25      628.57     28.03 o 
  -4  -2   3       76.65       95.83      5.94 o 
  -3  -2   3      146.60      150.69      4.65 o 
  -2  -2   3      783.07      802.89     13.36 o 
  -1  -2   3     4111.73     4282.00     71.10 o 
   0  -2   3     1271.41     1439.28     42.40 o 
   1  -2   3     5110.35     5365.46     87.73 o 
   2  -2   3       17.03       23.54      2.29 o 
   3  -2   3      644.36      631.47     13.10 o 
   4  -2   3       72.78       68.90      8.28 o 
   5  -2   3        2.81        4.97      2.28 o 
   6  -2   3      220.78      201.10     14.96 o 
   7  -2   3        0.48       -1.60      5.19 o 
   8  -2   3       66.14       45.09     11.17 o 
   9  -2   3        0.93       -0.60      6.98 o 
  10  -2   3       20.72       17.17      9.08 o 
 -11  -1   3       80.77       68.63     18.16 o 
 -10  -1   3        8.01       12.71      7.18 o 
  -9  -1   3      458.05      449.69     25.14 o 
  -8  -1   3        2.77        2.90      3.54 o 
  -7  -1   3      399.80      412.43     12.35 o 
  -6  -1   3      247.43      212.37     10.70 o 
  -5  -1   3      633.27      652.21     39.70 o 
  -4  -1   3      963.91     1039.50     23.48 o 
  -3  -1   3      231.53      245.55     14.46 o 
  -2  -1   3      339.96      345.78      6.81 o 
  -1  -1   3     5669.38     5748.05     92.97 o 
   0  -1   3    14309.11    13554.67    215.68 o 
   1  -1   3     7035.25     6902.90    173.07 o 
   2  -1   3      893.25      938.92     17.82 o 
   3  -1   3      645.08      673.18     14.43 o 
   4  -1   3       22.12       21.74      2.90 o 
   5  -1   3      218.17      226.43      8.52 o 
   6  -1   3        3.43        1.98      2.77 o 
   7  -1   3       77.59       86.32      7.41 o 
   8  -1   3      151.77      164.59     17.96 o 
   9  -1   3       43.59       47.28     11.57 o 
  10  -1   3       31.69       33.92     12.57 o 
 -10   0   3       87.13       74.62     17.76 o 
  -9   0   3      470.77      505.92     21.13 o 
  -8   0   3        2.86        5.81      3.88 o 
  -7   0   3      184.54      212.41      9.24 o 
  -6   0   3      343.84      359.97     10.54 o 
  -5   0   3       26.91       20.46      3.00 o 
  -4   0   3      753.75      750.74     14.31 o 
  -3   0   3     2227.61     2217.24     32.80 o 
  -2   0   3     3103.59     3125.45     43.49 o 
  -1   0   3      676.25      725.65     14.62 o 
   0   0   3     2757.75     2761.92     45.64 o 
   1   0   3     2951.89     2935.36     67.83 o 
   2   0   3       92.23      112.98      4.41 o 
   3   0   3      154.99      159.81      7.78 o 
   4   0   3      695.88      651.58     15.75 o 
   5   0   3      878.83      871.44     20.62 o 
   6   0   3      544.70      544.78     16.05 o 
   7   0   3      110.90      106.21     13.17 o 
   8   0   3       90.39       95.38      8.48 o 
   9   0   3       43.05       31.52     10.17 o 
  10   0   3       21.85       18.75     10.17 o 
 -10   1   3       27.77       10.37     12.37 o 
  -9   1   3       10.76        3.39      9.78 o 
  -8   1   3      404.53      367.36     17.02 o 
  -7   1   3       20.34       15.13      3.80 o 
  -6   1   3        2.75        4.32      2.63 o 
  -5   1   3      506.21      496.55     14.63 o 
  -4   1   3     1616.30     1619.60     34.33 o 
  -3   1   3     4273.41     4388.24     63.22 o 
  -2   1   3     2250.05     2311.45     33.03 o 
  -1   1   3      153.63      164.63      3.91 o 
   0   1   3     2916.24     2896.12     49.52 o 
   1   1   3     2010.66     2013.83     48.08 o 
   2   1   3    20075.98    19950.78    446.10 o 
   3   1   3     4246.70     4288.62    101.55 o 
   4   1   3     1442.47     1378.80     38.51 o 
   5   1   3      224.99      205.49     11.77 o 
   6   1   3     1062.98     1065.97     34.32 o 
   7   1   3      104.40       90.64     12.17 o 
   8   1   3        2.73        4.59      4.31 o 
   9   1   3       56.06       63.67      8.29 o 
  10   1   3       17.77        4.39      8.58 o 
  11   1   3       43.38       49.08     13.57 o 
 -10   2   3       11.99       15.76     13.17 o 
  -9   2   3        1.82       -0.20     11.77 o 
  -8   2   3        8.15       27.73     13.37 o 
  -7   2   3      198.38      206.11      8.92 o 
  -6   2   3       35.52       28.14      4.00 o 
  -5   2   3      410.73      436.84     11.08 o 
  -4   2   3       46.16       36.63      3.74 o 
  -3   2   3      581.10      566.60     12.74 o 
  -2   2   3      551.21      614.13     14.33 o 
  -1   2   3       24.29       20.29      1.91 o 
   0   2   3      180.16      183.59      4.63 o 
   1   2   3      408.06      428.00      9.18 o 
   2   2   3    10527.66    11340.62    257.37 o 
   3   2   3      377.02      322.40     13.37 o 
   4   2   3     5887.08     6085.19    144.64 o 
   5   2   3      735.12      764.91     26.93 o 
   6   2   3      763.89      693.09     26.53 o 
   7   2   3        9.98       -1.60      5.19 o 
   8   2   3      151.86      175.37     16.36 o 
   9   2   3      103.55      111.40     10.59 o 
  10   2   3      268.33      277.21     16.03 o 
  11   2   3       61.62       63.04     15.56 o 
  -9   3   3       20.63       26.93     15.16 o 
  -8   3   3       32.06       15.76     11.57 o 
  -7   3   3       10.30        8.63      5.03 o 
  -6   3   3       53.50       60.08      7.20 o 
  -5   3   3      168.54      153.30      6.72 o 
  -4   3   3       34.84       37.58      4.30 o 
  -3   3   3     1264.57     1263.73     21.16 o 
  -2   3   3     1735.25     1859.48     28.57 o 
  -1   3   3       78.60       80.73      3.71 o 
   0   3   3     2191.43     2307.37     33.82 o 
   1   3   3      206.64      222.64      5.75 o 
   2   3   3     1976.90     2012.00     52.07 o 
   3   3   3       47.52       49.28      6.58 o 
   4   3   3       11.16       10.77      4.59 o 
   5   3   3      379.22      332.98     16.96 o 
   6   3   3      244.81      237.61     15.36 o 
   7   3   3      154.53      140.25     14.76 o 
   8   3   3      194.10      177.36     16.96 o 
   9   3   3       94.99       95.56     14.36 o 
  10   3   3      138.82      126.29     16.76 o 
  11   3   3       22.30       25.26      7.76 o 
  -8   4   3      140.72      142.25     24.54 o 
  -7   4   3      231.62      224.45     26.93 o 
  -6   4   3        6.50        2.02      5.99 o 
  -5   4   3     1078.76     1040.61     27.09 o 
  -4   4   3      752.20      764.79     15.64 o 
  -3   4   3     1000.53     1009.84     18.34 o 
  -2   4   3       78.07       69.54      3.91 o 
  -1   4   3      143.54      141.20      6.90 o 
   0   4   3       32.26       29.74      2.67 o 
   1   4   3     2250.55     2306.90     34.71 o 
   2   4   3     5851.19     6017.05     83.70 o 
   3   4   3      175.17      262.53      9.72 o 
   4   4   3     3376.59     3412.58     87.98 o 
   5   4   3        5.74        8.58      5.19 o 
   6   4   3      262.25      248.39     16.36 o 
   7   4   3      316.78      316.42     19.75 o 
   8   4   3       42.05       34.51      9.98 o 
   9   4   3       35.86       30.72     10.17 o 
  10   4   3       32.68       40.70     11.37 o 
  11   4   3        1.17        7.18      9.38 o 
  -8   5   3      123.26       97.96     20.75 o 
  -7   5   3      329.89      368.89     35.91 o 
  -6   5   3      139.57      157.08     12.26 o 
  -5   5   3      769.65      832.45     24.75 o 
  -4   5   3      605.55      644.54     20.28 o 
  -3   5   3      383.27      390.96      9.78 o 
  -2   5   3      724.05      726.87     15.77 o 
  -1   5   3      937.87      914.43     17.00 o 
   0   5   3     2945.40     3081.25     46.99 o 
   1   5   3     1295.42     1264.10     21.64 o 
   2   5   3     7549.05     7244.60    100.70 o 
   3   5   3     2654.64     2672.03     50.77 o 
   4   5   3     1169.16     1108.63     46.49 o 
   5   5   3      192.88      180.16     13.77 o 
   6   5   3      336.21      330.38     19.75 o 
   7   5   3      312.77      358.12     22.34 o 
   8   5   3      220.40      246.19     22.15 o 
   9   5   3       25.39       14.17     10.37 o 
  10   5   3      333.52      355.72     25.54 o 
  11   5   3       58.58       95.76     17.96 o 
  -7   6   3       92.39      113.32     23.94 o 
  -6   6   3      376.75      381.47     24.54 o 
  -5   6   3        6.13        5.80      5.53 o 
  -4   6   3      161.12      193.59     18.85 o 
  -3   6   3      138.91      131.61     10.45 o 
  -2   6   3     1233.99     1223.27     36.05 o 
  -1   6   3     1528.56     1510.31     25.89 o 
   0   6   3     2123.86     1995.09     32.31 o 
   1   6   3     1051.11     1015.16     19.09 o 
   2   6   3     2197.91     2190.49     35.08 o 
   3   6   3     1272.97     1231.90     48.38 o 
   4   6   3      120.71      121.68      9.98 o 
   5   6   3      730.67      750.88     22.15 o 
   6   6   3      726.71      682.32     30.92 o 
   7   6   3      590.57      585.36     29.33 o 
   8   6   3      167.60      161.40     18.75 o 
   9   6   3      494.22      435.73     27.73 o 
  10   6   3       45.99       42.30     12.57 o 
  -6   7   3        2.96       21.55     15.56 o 
  -5   7   3        4.26       -5.45      5.45 o 
  -4   7   3       47.51       37.29      7.81 o 
  -3   7   3       13.94       19.38      6.95 o 
  -2   7   3       10.25       10.08      5.45 o 
  -1   7   3      311.63      327.01     14.28 o 
   0   7   3      806.45      830.94     17.29 o 
   1   7   3      184.55      181.02      7.58 o 
   2   7   3       97.36       94.50      6.11 o 
   3   7   3       65.98       59.23      6.93 o 
   4   7   3       77.25       63.62      7.41 o 
   5   7   3      530.02      532.56     18.52 o 
   6   7   3      910.98      920.73     37.91 o 
   7   7   3      548.84      570.39     30.33 o 
   8   7   3      253.73      221.05     22.15 o 
   9   7   3       34.97       39.30     12.77 o 
  10   7   3        8.10       -7.78      7.78 o 
  -5   8   3        9.89       11.01      7.31 o 
  -4   8   3       33.13       28.91      9.98 o 
  -3   8   3       64.70       69.05     10.17 o 
  -2   8   3        1.10        0.58      7.68 o 
  -1   8   3      199.12      185.72     13.32 o 
   0   8   3      740.59      755.28     23.34 o 
   1   8   3      204.89      196.79      8.32 o 
   2   8   3       99.64      110.45     12.27 o 
   3   8   3        3.90        1.14      4.35 o 
   4   8   3      249.66      258.90     13.16 o 
   5   8   3       81.12       73.82      8.75 o 
   6   8   3       10.12       14.36      6.21 o 
   7   8   3        0.37        4.39      8.18 o 
   8   8   3       23.46        2.19      8.18 o 
   9   8   3       27.74       35.11     12.57 o 
  10   8   3        0.60        1.60     10.17 o 
  -3   9   3       30.60       32.45      9.28 o 
  -2   9   3      176.29      241.43     31.32 o 
  -1   9   3      356.94      365.87     17.85 o 
   0   9   3      175.26      172.44     21.65 o 
   1   9   3      472.06      407.39     25.14 o 
   2   9   3      216.21      231.53     14.76 o 
   3   9   3      147.89      133.65     10.78 o 
   4   9   3        6.96        7.16      5.39 o 
   5   9   3      381.10      376.88     17.31 o 
   6   9   3      266.76      242.10     16.42 o 
   7   9   3       50.02       55.26     13.17 o 
   8   9   3       90.66      104.54     17.36 o 
   9   9   3        2.71        3.59     10.37 o 
  -2  10   3      140.02      152.65     14.74 o 
  -1  10   3       76.00       98.16     17.56 o 
   0  10   3      161.90      209.28     22.74 o 
   1  10   3       43.11       59.45     13.37 o 
   2  10   3      106.09       94.57     15.96 o 
   3  10   3       14.72       21.27      7.38 o 
   4  10   3      792.95      725.17     24.00 o 
   5  10   3       47.12       63.06      9.46 o 
   6  10   3      294.71      333.32     31.12 o 
   7  10   3      196.76      176.36     20.75 o 
   8  10   3       81.13       67.43     15.16 o 
   1  11   3        3.63        8.58     10.57 o 
   2  11   3       31.73       37.31     13.17 o 
   3  11   3       77.50      106.94     18.95 o 
   4  11   3      174.53      183.15     23.54 o 
   5  11   3       44.31       33.63      8.43 o 
   6  11   3       66.04       56.69     10.48 o 
  -4 -11   4       11.85       -8.38      8.38 o 
  -3 -11   4       40.08       37.11     13.57 o 
  -2 -11   4        2.15       12.17     10.77 o 
  -7 -10   4       74.84       69.22     11.14 o 
  -6 -10   4       16.60        9.68      7.04 o 
  -5 -10   4       22.78       28.13     11.77 o 
  -4 -10   4       32.21       30.80      7.28 o 
  -3 -10   4       20.44       26.34     11.17 o 
  -2 -10   4       66.92       81.80     16.56 o 
  -1 -10   4       79.87       90.38     15.96 o 
   0 -10   4       37.66       39.90     12.97 o 
   1 -10   4       26.39       19.95     11.57 o 
  -8  -9   4       71.55       72.47     14.17 o 
  -7  -9   4        6.70        8.98      6.49 o 
  -6  -9   4       79.48       89.42     11.14 o 
  -5  -9   4      125.60      159.84     28.53 o 
  -4  -9   4      583.43      529.19     26.14 o 
  -3  -9   4      720.45      723.79     23.64 o 
  -2  -9   4      651.43      663.36     32.92 o 
  -1  -9   4      539.95      574.58     30.92 o 
   0  -9   4       63.64       68.83     13.57 o 
   1  -9   4      193.84      172.77     19.35 o 
   2  -9   4       58.49       77.33     10.84 o 
   3  -9   4       28.98       48.25     10.05 o 
  -9  -8   4        8.77        1.20     10.97 o 
  -8  -8   4       13.43       21.35     11.57 o 
  -7  -8   4      275.75      275.03     23.94 o 
  -6  -8   4      208.51      197.71     14.72 o 
  -5  -8   4      201.15      203.71     14.14 o 
  -4  -8   4      591.82      626.51     33.32 o 
  -3  -8   4      501.89      522.44     18.60 o 
  -2  -8   4      797.71      826.30     23.48 o 
  -1  -8   4      436.04      470.44     26.34 o 
   0  -8   4      472.24      488.02     18.34 o 
   1  -8   4       58.69       43.89     10.97 o 
   2  -8   4      163.03      192.33     19.35 o 
   3  -8   4      484.52      496.78     21.45 o 
   4  -8   4      474.50      522.10     50.38 o 
   5  -8   4       29.00       25.88     10.08 o 
 -10  -7   4        6.21       -1.20     11.77 o 
  -9  -7   4       84.23       91.97     19.15 o 
  -8  -7   4        0.68        0.40      9.18 o 
  -7  -7   4        0.16       -2.86      4.91 o 
  -6  -7   4      392.32      397.72     20.25 o 
  -5  -7   4      214.14      256.10     14.51 o 
  -4  -7   4       19.86       12.68      6.08 o 
  -3  -7   4        5.29       -0.72      3.94 o 
  -2  -7   4       15.39       11.96      4.74 o 
  -1  -7   4        0.63        5.67      3.83 o 
   0  -7   4      250.44      237.81     17.16 o 
   1  -7   4      125.89      109.33     13.37 o 
   2  -7   4     1171.36     1111.66     41.10 o 
   3  -7   4      294.23      292.48     20.15 o 
   4  -7   4      399.63      381.26     23.74 o 
   5  -7   4       34.29       29.93      9.58 o 
   6  -7   4       51.77       49.37      9.55 o 
 -10  -6   4       53.46       60.05     16.56 o 
  -9  -6   4       16.14        4.39      9.78 o 
  -8  -6   4       12.49        9.98      9.78 o 
  -7  -6   4        2.10       -0.60      7.58 o 
  -6  -6   4      271.27      256.85     20.05 o 
  -5  -6   4      224.47      207.89     17.26 o 
  -4  -6   4      100.84       99.13      9.28 o 
  -3  -6   4     1093.92     1126.02     27.37 o 
  -2  -6   4      285.02      272.25     11.56 o 
  -1  -6   4      350.37      395.66     32.32 o 
   0  -6   4       16.58       15.77      4.39 o 
   1  -6   4       80.19       81.80     10.97 o 
   2  -6   4       47.31       38.90      8.78 o 
   3  -6   4      313.03      326.00     19.35 o 
   4  -6   4       28.59       20.35      8.58 o 
   5  -6   4       20.80       19.55      8.38 o 
   6  -6   4        0.67       -1.20      6.58 o 
   7  -6   4       28.60       14.17      8.98 o 
 -10  -5   4       61.76       84.99     18.55 o 
  -9  -5   4        2.90        2.59      8.78 o 
  -8  -5   4       37.02       26.73     10.37 o 
  -7  -5   4      196.89      231.63     22.15 o 
  -6  -5   4     1195.43     1224.43     31.42 o 
  -5  -5   4      616.91      594.80     18.41 o 
  -4  -5   4     1930.00     1848.85     42.40 o 
  -3  -5   4      800.41      758.40     19.88 o 
  -2  -5   4     2631.75     2731.76     51.42 o 
  -1  -5   4       87.14       96.30      6.81 o 
   0  -5   4     2700.79     2804.95     80.20 o 
   1  -5   4      244.60      242.88      8.23 o 
   2  -5   4     1188.43     1106.47     37.11 o 
   3  -5   4      293.63      273.72     16.36 o 
   4  -5   4      519.59      542.66     24.94 o 
   5  -5   4      204.01      195.72     17.56 o 
   6  -5   4       80.30       91.97     13.37 o 
   7  -5   4        2.30        5.99      7.18 o 
   8  -5   4       11.92       11.97      8.58 o 
 -11  -4   4        3.97       11.17     11.57 o 
 -10  -4   4       17.36       21.55     11.77 o 
  -9  -4   4      224.55      237.02     25.14 o 
  -8  -4   4      442.99      486.00     28.53 o 
  -7  -4   4     1811.95     1717.96     58.46 o 
  -6  -4   4      818.86      817.30     20.84 o 
  -5  -4   4     1041.75      982.41     18.28 o 
  -4  -4   4      358.12      377.29     12.61 o 
  -3  -4   4      215.19      207.66      8.69 o 
  -2  -4   4     2003.74     2082.21     39.85 o 
  -1  -4   4       11.34       33.70      3.81 o 
   0  -4   4     2123.29     2005.13     37.33 o 
   1  -4   4     4155.60     4066.01     69.35 o 
   2  -4   4     3068.83     3066.42     41.93 o 
   3  -4   4      465.25      439.12     19.95 o 
   4  -4   4     1279.33     1207.22     40.10 o 
   5  -4   4       32.18       28.53      7.78 o 
   6  -4   4        4.78        4.59      6.18 o 
   7  -4   4      234.59      220.46     20.15 o 
   8  -4   4      120.57      136.06     16.56 o 
 -11  -3   4       18.46       13.77     12.17 o 
 -10  -3   4       81.00       75.81     15.76 o 
  -9  -3   4      227.03      205.69     21.95 o 
  -8  -3   4      236.64      229.11     13.32 o 
  -7  -3   4      206.64      199.68     11.53 o 
  -6  -3   4       19.88       29.12      5.12 o 
  -5  -3   4     1213.92     1280.76     34.91 o 
  -4  -3   4      223.82      263.71      7.61 o 
  -3  -3   4        4.58        7.21      2.54 o 
  -2  -3   4      387.46      337.78      9.99 o 
  -1  -3   4     1938.36     1845.22     34.14 o 
   0  -3   4     1024.63     1019.79     20.48 o 
   1  -3   4     2521.58     2468.21     43.11 o 
   2  -3   4     2330.03     2275.40     39.91 o 
   3  -3   4       95.76       98.26      3.54 o 
   4  -3   4      102.23      103.45      5.19 o 
   5  -3   4      325.12      321.21     18.55 o 
   6  -3   4      254.37      273.92     18.35 o 
   7  -3   4      121.99      124.29     15.56 o 
   8  -3   4      303.31      293.48     21.15 o 
   9  -3   4       43.72       52.67     12.37 o 
 -11  -2   4        9.42       14.56     12.17 o 
 -10  -2   4       14.41       10.78      6.69 o 
  -9  -2   4      140.01      158.98     13.75 o 
  -8  -2   4       11.95       12.50      5.84 o 
  -7  -2   4      223.30      229.86     18.06 o 
  -6  -2   4        6.29        4.55      3.87 o 
  -5  -2   4      906.20      950.84     23.23 o 
  -4  -2   4      199.70      223.84      8.72 o 
  -3  -2   4      771.20      822.88     14.44 o 
  -2  -2   4       44.08       39.65      8.78 o 
  -1  -2   4     3751.52     3715.01     62.42 o 
   0  -2   4      496.39      539.71     11.81 o 
   1  -2   4      921.59      976.98     18.75 o 
   2  -2   4      569.77      560.86     24.34 o 
   3  -2   4      271.14      289.64      9.68 o 
   4  -2   4        3.73        1.33      2.29 o 
   5  -2   4      890.32      934.69     22.54 o 
   6  -2   4      605.51      577.38     26.93 o 
   7  -2   4       73.27       89.58     13.17 o 
   8  -2   4       70.88       87.18     14.96 o 
   9  -2   4        9.83       15.36      9.78 o 
 -10  -1   4        2.60       -3.07      5.99 o 
  -9  -1   4      337.52      344.66     17.89 o 
  -8  -1   4        7.50        5.18      4.99 o 
  -7  -1   4      447.08      453.68     13.26 o 
  -6  -1   4      215.59      202.53     11.22 o 
  -5  -1   4      195.94      192.21      9.17 o 
  -4  -1   4      350.15      354.43     16.86 o 
  -3  -1   4       35.62       42.17      4.09 o 
  -2  -1   4       55.03       54.96      3.03 o 
  -1  -1   4      109.15      121.82      4.12 o 
   0  -1   4     2250.93     2361.24     40.27 o 
   1  -1   4     4235.64     4172.44     69.29 o 
   2  -1   4      488.99      525.70     11.65 o 
   3  -1   4        4.39        7.89      1.78 o 
   4  -1   4       35.57       34.85      3.49 o 
   5  -1   4        5.35        1.73      2.59 o 
   6  -1   4      715.39      734.76     18.83 o 
   7  -1   4        4.18        2.25      3.35 o 
   8  -1   4       21.68       14.76      7.78 o 
   9  -1   4       29.38       36.51     11.57 o 
  10  -1   4        1.13       -1.00      9.18 o 
 -10   0   4      151.03      198.91     25.94 o 
  -9   0   4      345.28      353.91     18.65 o 
  -8   0   4       82.59       70.75      9.34 o 
  -7   0   4      141.32      137.31      7.58 o 
  -6   0   4       11.02       17.93      3.28 o 
  -5   0   4      512.35      534.63     13.58 o 
  -4   0   4      191.31      201.41      6.65 o 
  -3   0   4     1111.27     1145.75     18.37 o 
  -2   0   4     2107.35     2108.18     38.76 o 
  -1   0   4     1319.77     1466.68     21.33 o 
   0   0   4     4693.87     4647.98    165.69 o 
   1   0   4     1963.15     1950.03     33.96 o 
   2   0   4     7960.13     7952.89    129.37 o 
   3   0   4       78.41       89.04      4.83 o 
   4   0   4      762.68      838.98     19.07 o 
   5   0   4      465.50      462.00     13.71 o 
   6   0   4      336.35      338.34     12.18 o 
   7   0   4        1.55        3.22      3.59 o 
   8   0   4       66.42       55.39      6.90 o 
   9   0   4        1.73       -1.40      6.58 o 
  10   0   4       48.74       58.06     14.96 o 
 -10   1   4       96.26       94.97     19.55 o 
  -9   1   4        1.21        0.00      9.38 o 
  -8   1   4      225.17      204.16     19.35 o 
  -7   1   4       16.49       21.29      5.91 o 
  -6   1   4       65.43       77.99      5.55 o 
  -5   1   4      115.90      109.55      5.59 o 
  -4   1   4      760.95      747.68     21.38 o 
  -3   1   4     2534.27     2641.47     50.45 o 
  -2   1   4     1241.74     1182.05     18.28 o 
  -1   1   4       19.29       14.23      2.38 o 
   0   1   4      225.19      268.10     11.37 o 
   1   1   4      209.59      235.02      8.78 o 
   2   1   4        5.74       11.77      2.79 o 
   3   1   4       88.20       66.24      6.18 o 
   4   1   4     1070.28     1073.55     31.72 o 
   5   1   4     2884.25     2810.07     72.02 o 
   6   1   4     1032.29     1029.46     33.32 o 
   7   1   4       10.93       13.41      4.39 o 
   8   1   4       14.15       21.72      5.45 o 
   9   1   4       12.66        6.96      8.68 o 
  10   1   4        0.35       -1.00      7.98 o 
  -9   2   4       84.11       97.56     19.95 o 
  -8   2   4      306.47      294.47     29.33 o 
  -7   2   4      121.03      122.21     13.77 o 
  -6   2   4     1070.30     1060.10     21.03 o 
  -5   2   4      730.57      735.80     15.36 o 
  -4   2   4      356.07      338.67      8.52 o 
  -3   2   4      109.73       82.19      3.79 o 
  -2   2   4     1327.40     1381.91     21.67 o 
  -1   2   4        4.88        4.24      1.46 o 
   0   2   4      107.78      114.03      3.72 o 
   1   2   4     1653.29     1593.47     40.10 o 
   2   2   4       26.50       19.55      3.79 o 
   4   2   4     5756.27     5971.47    142.05 o 
   5   2   4      727.56      674.34     24.54 o 
   6   2   4      526.26      522.71     21.95 o 
   7   2   4      218.75      239.21     15.56 o 
   8   2   4        3.51       -2.79      4.79 o 
   9   2   4       37.67       35.79      7.09 o 
  10   2   4      108.10      115.15     12.47 o 
  11   2   4       21.94       35.31     12.97 o 
  -9   3   4        0.07       -3.19     12.77 o 
  -8   3   4        3.31        3.59      9.98 o 
  -7   3   4      651.04      675.33     39.30 o 
  -6   3   4      323.64      339.28     24.34 o 
  -5   3   4     1389.16     1435.86     25.60 o 
  -4   3   4      175.89      175.51      6.42 o 
  -3   3   4      449.03      502.46     13.71 o 
  -2   3   4      161.80      145.28      4.98 o 
  -1   3   4      485.55      501.08     10.26 o 
   0   3   4      840.50      870.67     15.02 o 
   1   3   4      874.91      817.14     14.32 o 
   2   3   4     1360.05     1276.65     35.51 o 
   3   3   4     3839.80     4075.15     99.75 o 
   4   3   4       14.72       13.57      4.59 o 
   5   3   4       79.61       63.44      8.18 o 
   6   3   4      258.28      230.23     14.76 o 
   7   3   4      697.73      787.66     31.52 o 
   8   3   4        2.21       14.76      7.38 o 
   9   3   4      146.46      130.28     15.56 o 
  10   3   4      226.86      246.59     21.95 o 
  11   3   4       99.52       98.93     11.79 o 
  -8   4   4       18.96       18.95     13.97 o 
  -7   4   4       54.41       53.87     15.96 o 
  -6   4   4       45.54       50.09     15.46 o 
  -5   4   4       64.14       74.06      7.82 o 
  -4   4   4       62.43       71.98      5.08 o 
  -3   4   4       20.16       23.49      3.06 o 
  -2   4   4      180.96      156.90      7.79 o 
  -1   4   4     2890.64     2940.98     43.67 o 
   0   4   4       29.75       17.06      2.37 o 
   1   4   4      492.95      499.06     10.61 o 
   2   4   4     1256.40     1294.25     26.79 o 
   3   4   4      176.49      147.64     10.17 o 
   4   4   4      101.57      128.08     11.97 o 
   5   4   4      541.72      515.73     22.34 o 
   6   4   4        1.45       -4.39      4.39 o 
   7   4   4       59.83       50.28      9.78 o 
   8   4   4     1379.16     1407.13     49.28 o 
   9   4   4       73.98       95.36     14.17 o 
  10   4   4       40.63       51.47     12.57 o 
  11   4   4       26.18       31.52     11.77 o 
  -8   5   4       15.70        9.78     13.37 o 
  -7   5   4      165.02      175.77     25.54 o 
  -6   5   4      266.47      301.06     30.52 o 
  -5   5   4      270.06      275.66     13.86 o 
  -4   5   4        5.23        3.59      4.29 o 
  -3   5   4       57.66       51.62      7.42 o 
  -2   5   4       48.96       49.98      4.20 o 
  -1   5   4      209.11      211.40      7.01 o 
   0   5   4      133.66      147.02      6.54 o 
   1   5   4      335.11      371.78      9.39 o 
   2   5   4      556.17      550.27     12.22 o 
   3   5   4        4.74       -2.33      2.75 o 
   4   5   4       95.83       97.16     10.77 o 
   5   5   4       39.96       30.13      7.58 o 
   6   5   4       24.87       25.14      8.38 o 
   7   5   4      744.47      727.80     31.72 o 
   8   5   4      106.83       82.00     13.17 o 
   9   5   4       36.73       35.51     10.57 o 
  10   5   4        0.30        2.59      7.38 o 
  11   5   4        0.06       -1.00      8.98 o 
  -7   6   4      151.26      156.21     26.34 o 
  -6   6   4      260.24      262.55     29.93 o 
  -5   6   4      350.06      371.69     16.94 o 
  -4   6   4      185.91      207.59     12.81 o 
  -3   6   4       62.48       62.44      8.05 o 
  -2   6   4      143.75      136.70      8.22 o 
  -1   6   4     1493.54     1497.56     26.22 o 
   0   6   4      354.14      345.61     10.52 o 
   1   6   4     1500.98     1459.73     25.30 o 
   2   6   4      861.41      854.69     17.12 o 
   3   6   4      174.07      181.70     16.96 o 
   4   6   4       21.23       24.21      5.14 o 
   5   6   4      163.32      174.17     15.76 o 
   6   6   4       39.95       48.08      9.78 o 
   7   6   4      343.32      362.90     22.34 o 
   8   6   4       55.95       71.22     13.57 o 
   9   6   4       16.19       13.77      9.58 o 
  10   6   4       64.56       69.43     13.97 o 
  -6   7   4      186.60      167.79     26.53 o 
  -5   7   4       57.00       60.05     16.56 o 
  -4   7   4      353.60      366.60     17.45 o 
  -3   7   4      128.99      139.50     26.83 o 
  -2   7   4      814.81      816.64     24.74 o 
  -1   7   4      476.25      497.08     12.72 o 
   0   7   4     1338.57     1375.46     25.21 o 
   1   7   4     1450.90     1462.76     26.23 o 
   2   7   4      416.45      411.46     11.28 o 
   3   7   4     1458.05     1436.48     58.06 o 
   4   7   4      478.54      488.95     17.27 o 
   5   7   4      459.38      418.91     20.15 o 
   6   7   4      506.17      558.62     28.33 o 
   7   7   4      535.21      530.69     28.33 o 
   8   7   4      532.35      484.21     28.13 o 
   9   7   4       97.05       78.01     14.76 o 
  10   7   4       25.03       32.72     12.57 o 
  -5   8   4       25.44       -7.58     12.57 o 
  -4   8   4       53.75       46.75      9.39 o 
  -3   8   4      376.11      396.51     18.69 o 
  -2   8   4      297.10      305.70     15.59 o 
  -1   8   4      785.94      806.97     25.26 o 
   0   8   4       78.71       75.25      8.89 o 
   1   8   4       32.48       40.47      8.13 o 
   2   8   4       87.71       98.79      6.86 o 
   3   8   4      877.89      872.52     24.26 o 
   4   8   4      424.41      453.12     17.41 o 
   5   8   4      159.55      165.60     12.40 o 
   6   8   4      423.49      459.07     26.34 o 
   7   8   4      474.13      450.09     26.93 o 
   8   8   4      375.36      360.91     25.54 o 
   9   8   4      121.20      126.69     19.15 o 
  -3   9   4       24.59       22.47      7.93 o 
  -2   9   4        8.85       11.14      7.60 o 
  -1   9   4       12.81        9.68      6.53 o 
   0   9   4        1.10       -2.09      5.22 o 
   1   9   4       31.49       23.34      9.98 o 
   2   9   4       12.27        8.63      4.53 o 
   3   9   4        3.64       -1.50      7.68 o 
   4   9   4      150.40      169.65     12.70 o 
   5   9   4      254.43      259.16     16.62 o 
   6   9   4       21.11       23.82      7.52 o 
   7   9   4       52.28       42.69     11.97 o 
   8   9   4        0.52        2.00      8.58 o 
   9   9   4       18.42        6.78     10.57 o 
  -2  10   4       61.03       50.43     10.44 o 
  -1  10   4       81.32      102.55     16.96 o 
   0  10   4       21.65       17.56     10.17 o 
   1  10   4        1.53        0.80      8.98 o 
   2  10   4       11.87       -1.80      8.38 o 
   3  10   4       34.45       30.94      6.83 o 
   4  10   4        1.63        9.92      7.68 o 
   5  10   4       11.80       14.04      7.16 o 
   6  10   4       71.35       86.38     11.10 o 
   7  10   4       79.28       54.07     14.36 o 
   1  11   4       52.15       39.90     13.97 o 
   2  11   4       15.22       12.37     11.17 o 
   3  11   4      197.50      217.46     24.34 o 
   4  11   4       96.02       91.79     10.66 o 
   5  11   4       67.38       93.17     11.26 o 
  -7 -10   5        0.29        1.63      6.77 o 
  -6 -10   5       57.01       49.17     18.16 o 
  -5 -10   5       14.65        8.23      6.42 o 
  -4 -10   5       15.20       41.10     12.57 o 
  -3 -10   5       38.79       45.29     13.17 o 
  -2 -10   5       14.41       17.16     10.37 o 
  -1 -10   5       61.25       75.61     15.56 o 
   0 -10   5        1.06        2.00     10.97 o 
   1 -10   5       11.65        2.39     10.77 o 
  -8  -9   5        1.99       -8.46      9.18 o 
  -7  -9   5       32.38       35.98      9.03 o 
  -6  -9   5       19.80       29.44      7.58 o 
  -5  -9   5        0.82       -0.59      5.50 o 
  -4  -9   5       35.09       42.79      7.90 o 
  -3  -9   5       23.11       39.44      7.64 o 
  -2  -9   5       56.98       53.67     12.17 o 
  -1  -9   5       95.60       90.58     15.56 o 
   0  -9   5        3.33       10.97      8.98 o 
   1  -9   5       41.74       31.12     11.17 o 
   2  -9   5       24.72       24.96      7.89 o 
   3  -9   5        1.91       10.42      7.18 o 
  -9  -8   5        3.95       -1.00     10.97 o 
  -8  -8   5       41.13       31.28     15.56 o 
  -7  -8   5      179.85      175.21     21.95 o 
  -6  -8   5      396.35      414.91     46.59 o 
  -5  -8   5        2.14        7.88      5.51 o 
  -4  -8   5      153.05      155.43     12.27 o 
  -3  -8   5      309.77      311.11     14.60 o 
  -2  -8   5      106.29      129.83     22.15 o 
  -1  -8   5      102.18      108.33     14.76 o 
   0  -8   5      147.92      160.20     17.56 o 
   1  -8   5       12.23       17.16      8.18 o 
   2  -8   5      127.82      136.26     16.76 o 
   3  -8   5      127.21      124.29     16.56 o 
   4  -8   5      124.73      124.69     17.16 o 
 -10  -7   5      105.35      113.92     22.54 o 
  -9  -7   5       25.50       21.75     13.57 o 
  -8  -7   5      223.19      254.57     26.34 o 
  -7  -7   5       84.82       82.22     10.08 o 
  -6  -7   5      237.39      267.78     15.09 o 
  -5  -7   5     1992.21     1979.47     44.54 o 
  -4  -7   5     1148.48     1119.03     38.41 o 
  -3  -7   5      458.27      444.09     34.32 o 
  -2  -7   5       71.12       88.10      8.46 o 
  -1  -7   5      299.15      317.26     12.94 o 
   0  -7   5      646.14      610.49     27.93 o 
   1  -7   5      190.10      227.84     17.36 o 
   2  -7   5      820.84      794.84     33.72 o 
   3  -7   5      105.04      103.54     14.17 o 
   4  -7   5      243.31      264.15     19.55 o 
   5  -7   5      176.11      175.57     18.95 o 
   6  -7   5       96.07       87.78     14.76 o 
 -10  -6   5       63.05       84.79     18.55 o 
  -9  -6   5      144.29      144.84     20.75 o 
  -8  -6   5      336.58      260.96     25.34 o 
  -7  -6   5      307.92      331.40     15.48 o 
  -6  -6   5      941.75      950.82     46.09 o 
  -5  -6   5      387.32      414.92     23.24 o 
  -4  -6   5      311.96      315.60     13.61 o 
  -3  -6   5      750.80      728.96     20.73 o 
  -2  -6   5      282.86      265.84     11.49 o 
  -1  -6   5       92.47       77.75      7.02 o 
   0  -6   5      685.91      694.91     18.29 o 
   1  -6   5     1965.21     1933.23     58.26 o 
   2  -6   5      229.24      240.01     16.36 o 
   3  -6   5      409.94      425.55     23.14 o 
   4  -6   5      557.58      552.44     26.93 o 
   5  -6   5       41.55       34.51      9.98 o 
   6  -6   5       56.40       83.79     14.36 o 
   7  -6   5      113.91      118.51     16.16 o 
 -10  -5   5       10.44       12.17     12.17 o 
  -9  -5   5       29.17       45.29     13.77 o 
  -8  -5   5       15.08       21.55     10.17 o 
  -7  -5   5       10.19       16.16      8.98 o 
  -6  -5   5        1.31        1.94      4.20 o 
  -5  -5   5        0.95        7.15      4.22 o 
  -4  -5   5       18.65       20.97      7.08 o 
  -3  -5   5        8.22       16.75      4.12 o 
  -2  -5   5      433.56      427.94     16.86 o 
  -1  -5   5      371.81      350.62     14.26 o 
   0  -5   5     1499.72     1464.17     30.03 o 
   1  -5   5      332.05      320.67     12.07 o 
   2  -5   5        0.89       -2.00      4.39 o 
   3  -5   5      264.82      246.79     15.96 o 
   4  -5   5        1.53        0.20      5.79 o 
   5  -5   5      245.55      255.77     17.96 o 
   6  -5   5       29.70       31.72     10.17 o 
   7  -5   5       71.40       93.37     14.36 o 
 -10  -4   5      185.83      233.42     26.53 o 
  -9  -4   5      141.63      130.28     19.95 o 
  -8  -4   5      350.81      333.18     24.14 o 
  -7  -4   5      554.25      507.95     27.93 o 
  -6  -4   5      296.56      285.67     11.00 o 
  -5  -4   5     1359.90     1310.72     23.25 o 
  -4  -4   5       61.94       47.26     12.87 o 
  -3  -4   5      130.64      122.54      7.18 o 
  -2  -4   5      568.51      615.67     16.07 o 
  -1  -4   5       11.38        2.35      2.44 o 
   0  -4   5      986.52     1023.47     21.86 o 
   1  -4   5      466.87      435.48     11.55 o 
   2  -4   5      244.85      231.48      7.31 o 
   3  -4   5      563.13      519.72     22.54 o 
   4  -4   5       91.65       83.59     11.17 o 
   5  -4   5      233.66      255.57     17.96 o 
   6  -4   5       56.01       41.50      9.98 o 
   7  -4   5        2.64        9.58      8.58 o 
   8  -4   5        2.53       19.15      9.78 o 
 -11  -3   5       34.95       46.29     14.76 o 
 -10  -3   5      191.91      218.26     24.54 o 
  -9  -3   5      519.74      527.10     31.72 o 
  -8  -3   5       79.97       90.70     10.17 o 
  -7  -3   5     1026.41     1018.08     27.01 o 
  -6  -3   5     1276.88     1267.29     36.71 o 
  -5  -3   5     1821.22     1822.13     37.69 o 
  -4  -3   5     2471.62     2575.55     39.18 o 
  -3  -3   5      488.14      423.93     12.10 o 
  -2  -3   5     1418.04     1342.55     26.85 o 
  -1  -3   5     4041.74     3946.07     67.64 o 
   0  -3   5     7122.10     7240.79    119.18 o 
   1  -3   5      547.79      475.00     11.60 o 
   2  -3   5      537.51      469.09     11.15 o 
   3  -3   5     1142.42     1070.09     44.69 o 
   4  -3   5      357.20      369.20      9.57 o 
   5  -3   5      374.00      354.33     20.15 o 
   6  -3   5       80.39       69.83     11.57 o 
   7  -3   5       69.48       77.81     12.97 o 
   8  -3   5       41.12       40.90     12.17 o 
   9  -3   5       28.31       43.29     11.77 o 
 -10  -2   5       71.76       78.88     11.14 o 
  -9  -2   5      363.84      375.61     17.91 o 
  -8  -2   5      588.98      588.36     20.88 o 
  -7  -2   5      287.67      277.88     13.32 o 
  -6  -2   5      567.98      567.60     18.12 o 
  -5  -2   5        7.91        5.66      3.21 o 
  -4  -2   5     1917.64     1849.68     37.10 o 
  -3  -2   5     3406.56     3430.40     49.28 o 
  -2  -2   5     5703.49     5681.20     94.30 o 
  -1  -2   5     2680.15     2581.87     68.43 o 
   0  -2   5     2057.92     1963.92     36.01 o 
   1  -2   5     5775.22     5624.98     92.97 o 
   2  -2   5     1321.60     1314.85     25.27 o 
   3  -2   5      116.13      139.87      5.79 o 
   4  -2   5     1195.00     1182.64     23.95 o 
   5  -2   5     1318.85     1368.08     27.80 o 
   6  -2   5      781.84      766.91     32.92 o 
   7  -2   5      246.27      268.94     19.75 o 
   8  -2   5      376.25      393.23     25.94 o 
   9  -2   5       96.24       68.43     14.17 o 
 -10  -1   5        1.11       -4.79     21.65 o 
  -9  -1   5       45.31       31.25      7.96 o 
  -8  -1   5      193.14      200.29     14.39 o 
  -7  -1   5       45.55       42.97      6.96 o 
  -6  -1   5      261.95      302.19     13.12 o 
  -5  -1   5      172.26      187.03     10.77 o 
  -4  -1   5     1621.87     1672.26     34.62 o 
  -3  -1   5       87.19       53.65      6.38 o 
  -2  -1   5      730.13      647.35     12.94 o 
  -1  -1   5      188.91      173.29      5.39 o 
   0  -1   5      909.69      876.46     21.35 o 
   1  -1   5      378.32      382.74      9.57 o 
   2  -1   5      423.97      457.17     11.02 o 
   3  -1   5     2364.29     2299.54     41.50 o 
   4  -1   5     1385.90     1323.55     26.70 o 
   5  -1   5     2371.23     2421.13     45.55 o 
   6  -1   5      976.41      978.39     23.04 o 
   7  -1   5      196.93      211.77     14.17 o 
   8  -1   5       46.73       52.87     11.57 o 
   9  -1   5       99.78      101.55     16.36 o 
  10  -1   5       48.53       33.92     11.57 o 
 -10   0   5       23.20       19.55     11.77 o 
  -9   0   5       22.00       27.39     15.26 o 
  -8   0   5       92.64       99.05     20.65 o 
  -7   0   5       64.40       75.97      8.63 o 
  -6   0   5       48.22       55.91      5.28 o 
  -5   0   5       30.34       37.79      3.49 o 
  -4   0   5       86.54      100.73      4.65 o 
  -3   0   5      593.92      631.75     16.02 o 
  -2   0   5       12.89       10.56      2.35 o 
  -1   0   5      491.31      534.50      9.92 o 
   0   0   5     1149.30     1247.22     23.06 o 
   1   0   5       80.86       87.67      3.97 o 
   2   0   5     1727.51     1699.25     31.32 o 
   3   0   5      227.05      202.29      7.12 o 
   4   0   5       14.75       10.60      3.39 o 
   5   0   5        4.96        7.12      3.02 o 
   6   0   5      100.22      111.02      9.78 o 
   7   0   5        1.61       -1.67      3.45 o 
   8   0   5        3.13       -0.56      4.69 o 
   9   0   5       24.43       18.16      8.98 o 
  10   0   5       39.39       55.86     14.96 o 
 -10   1   5       47.61       67.23     17.36 o 
  -9   1   5      103.80      154.42     23.54 o 
  -8   1   5      168.41      189.01     14.27 o 
  -7   1   5      182.36      179.13     12.89 o 
  -6   1   5      431.77      432.99     11.77 o 
  -5   1   5       12.66       12.62      4.13 o 
  -4   1   5       81.38       82.30      4.21 o 
  -3   1   5        2.82        1.99      1.18 o 
  -2   1   5      932.64      919.00     20.17 o 
  -1   1   5      936.36      885.45     18.94 o 
   0   1   5       82.56       83.83     12.27 o 
   1   1   5      980.53     1002.33     26.93 o 
   2   1   5       36.78       47.68      4.99 o 
   3   1   5      152.50      183.35      9.18 o 
   4   1   5     2413.15     2520.78     64.04 o 
   5   1   5     1976.81     1933.63     52.47 o 
   6   1   5      304.13      273.53     14.76 o 
   7   1   5      271.32      271.88     15.46 o 
   8   1   5       42.37       44.17      8.88 o 
   9   1   5        8.98        4.31      5.27 o 
  10   1   5       52.85       79.20     15.56 o 
  -9   2   5        8.02       12.97     11.97 o 
  -8   2   5       93.23       98.16     19.35 o 
  -7   2   5       66.41       73.15      9.98 o 
  -6   2   5       41.48       43.70      6.86 o 
  -5   2   5      897.41      903.95     17.73 o 
  -4   2   5     1081.76     1101.74     23.40 o 
  -3   2   5     1982.45     2073.05     57.42 o 
  -2   2   5      430.32      575.76     17.35 o 
  -1   2   5      706.13      718.47     19.69 o 
   0   2   5       20.49       30.66      3.06 o 
   1   2   5        2.64        4.79      2.39 o 
   2   2   5      114.61      117.11      7.18 o 
   3   2   5      331.95      387.44     15.36 o 
   4   2   5      208.90      215.87     11.97 o 
   5   2   5      144.44      147.64     10.97 o 
   6   2   5      688.17      633.24     24.74 o 
   7   2   5        0.55        7.98      5.59 o 
   8   2   5       13.34       18.95      6.98 o 
   9   2   5        4.45        8.98      5.31 o 
  10   2   5        3.01        4.05      5.41 o 
  11   2   5        2.98       12.57     10.77 o 
  -9   3   5        4.20       -2.99     11.17 o 
  -8   3   5       78.62       30.52     14.36 o 
  -7   3   5      615.78      628.05     37.11 o 
  -6   3   5      524.53      540.12     18.67 o 
  -5   3   5      469.22      493.22     12.37 o 
  -4   3   5      886.95      834.81     16.38 o 
  -3   3   5      223.71      235.40      6.91 o 
  -2   3   5      543.59      580.21     12.47 o 
  -1   3   5      435.21      517.75     10.76 o 
   0   3   5       31.80       43.89      3.14 o 
   1   3   5      174.80      169.65      8.73 o 
   2   3   5     1336.81     1276.85     35.51 o 
   3   3   5     4747.76     4928.64    118.91 o 
   4   3   5       15.80       22.94      5.59 o 
   5   3   5        3.02        3.59      4.19 o 
   6   3   5       21.37       16.36      5.99 o 
   7   3   5        1.40        6.58      5.99 o 
   8   3   5        1.71       -2.39      5.79 o 
   9   3   5       48.20       38.51     10.17 o 
  10   3   5      191.01      175.37     18.75 o 
  11   3   5       13.81       12.93      7.41 o 
  -8   4   5       34.53       46.49     17.36 o 
  -7   4   5       78.46      102.55     20.95 o 
  -6   4   5       55.27       41.50     13.17 o 
  -5   4   5        3.74       15.86      4.98 o 
  -4   4   5      382.71      370.52     19.34 o 
  -3   4   5      253.50      261.00     11.48 o 
  -2   4   5      583.49      533.06     23.14 o 
  -1   4   5      529.65      519.85     11.45 o 
   0   4   5     2698.58     2689.31     40.28 o 
   1   4   5     2882.52     2942.15     43.58 o 
   2   4   5     2462.78     2441.17     45.26 o 
   3   4   5      546.91      573.78     21.55 o 
   6   4   5       50.36       38.90      7.98 o 
   7   4   5      884.42      884.82     34.51 o 
   8   4   5       45.11       56.26     11.17 o 
   9   4   5      452.89      403.01     24.14 o 
  10   4   5       26.78       28.13     10.17 o 
  11   4   5       28.61       18.55      9.58 o 
  -7   5   5       20.54       18.55     12.57 o 
  -6   5   5       21.23       17.76     12.77 o 
  -5   5   5       10.00       11.57      9.58 o 
  -4   5   5       56.16       66.55      7.61 o 
  -3   5   5      116.92      122.86      7.09 o 
  -2   5   5      832.39      850.96     32.32 o 
  -1   5   5     1065.88     1052.55     19.65 o 
   0   5   5     1941.63     2006.88     32.08 o 
   1   5   5      775.63      757.64     15.12 o 
   2   5   5       78.24       61.94      4.54 o 
   3   5   5      480.50      509.54     22.54 o 
   5   5   5       13.55       15.76      6.38 o 
   6   5   5      172.33      169.78     15.96 o 
   7   5   5      950.69      940.88     37.51 o 
   8   5   5      526.00      520.12     27.33 o 
   9   5   5        1.38       15.16      9.58 o 
  10   5   5       46.72       40.90     11.17 o 
  -7   6   5       16.90       10.97     14.76 o 
  -6   6   5        2.59       -5.19      9.98 o 
  -5   6   5        8.69       -7.18      9.58 o 
  -4   6   5      146.38      150.06     16.66 o 
  -3   6   5      222.62      242.59     13.28 o 
  -2   6   5      228.60      219.29     11.91 o 
  -1   6   5      396.21      412.84     22.63 o 
   0   6   5       21.90       19.83      3.31 o 
   1   6   5       26.37       33.01      4.02 o 
   2   6   5        0.07       -1.56      2.36 o 
   3   6   5      171.95      176.31     16.26 o 
   4   6   5      363.34      378.62     14.36 o 
   5   6   5      275.26      254.97     16.96 o 
   6   6   5      671.03      631.04     29.13 o 
   7   6   5       26.65       22.15      8.98 o 
   8   6   5       52.23       57.26     11.97 o 
   9   6   5       40.00       32.32     10.97 o 
  10   6   5        0.50       -8.78      8.78 o 
  -6   7   5       38.63       37.51     16.36 o 
  -5   7   5        0.69       -1.60      9.98 o 
  -4   7   5       24.53       21.15      7.53 o 
  -3   7   5       14.47       22.51      6.57 o 
  -2   7   5      375.11      378.13     24.64 o 
  -1   7   5      217.78      216.58      8.81 o 
   0   7   5       48.31       50.30      5.02 o 
   1   7   5      231.41      228.69     14.50 o 
   2   7   5       88.77       96.03      7.77 o 
   3   7   5      125.94      122.21      9.98 o 
   4   7   5      560.43      503.90     32.62 o 
   5   7   5      154.02      146.64     15.56 o 
   6   7   5       38.22       37.71      9.58 o 
   7   7   5      119.62      126.49     16.56 o 
   8   7   5       41.76       64.64     13.37 o 
   9   7   5        6.41       -4.39      7.78 o 
  10   7   5        0.20       -6.38      9.78 o 
  -5   8   5       21.71        5.19     14.56 o 
  -4   8   5      108.90       95.56     19.95 o 
  -3   8   5      413.22      368.23     18.20 o 
  -2   8   5      468.13      526.46     20.88 o 
  -1   8   5      269.69      282.57     14.82 o 
   0   8   5      853.03      825.50     18.32 o 
   1   8   5        1.84       -0.67      2.89 o 
   2   8   5       27.67       28.43      5.81 o 
   3   8   5        3.19       -0.85      4.69 o 
   4   8   5      173.84      170.50     12.13 o 
   5   8   5      239.13      274.11     14.17 o 
   6   8   5      452.26      493.18     27.13 o 
   7   8   5      268.40      310.63     22.74 o 
   8   8   5       56.20       71.22     14.76 o 
   9   8   5        4.94       11.17      9.78 o 
  -3   9   5      178.77      201.65     16.72 o 
  -2   9   5      100.97      143.41     13.71 o 
  -1   9   5      505.80      501.88     35.11 o 
   0   9   5      238.68      245.08     15.94 o 
   1   9   5      206.05      198.51     20.35 o 
   2   9   5      316.76      331.58     14.05 o 
   3   9   5      338.06      389.28     15.96 o 
   4   9   5      462.28      485.15     29.33 o 
   5   9   5      373.47      427.52     18.54 o 
   6   9   5      314.68      318.21     23.54 o 
   7   9   5        6.65       24.94     10.97 o 
   8   9   5       14.97       10.77     10.97 o 
  -1  10   5       46.41       55.26     14.36 o 
   0  10   5       38.40       50.48     13.17 o 
   1  10   5      141.31      133.87     18.95 o 
   2  10   5      180.47      211.68     22.34 o 
   3  10   5      315.07      314.28     18.25 o 
   4  10   5      267.91      283.07     15.97 o 
   5  10   5      205.53      195.34     14.99 o 
   6  10   5        3.95        4.59      8.78 o 
   7  10   5       49.21       37.51     12.77 o 
   2  11   5        0.13        5.79     11.57 o 
   3  11   5       66.50       83.19     17.36 o 
   4  11   5       12.14       14.89      7.08 o 
   5  11   5        5.47        4.99      6.79 o 
  -6 -10   6       53.20       76.20     10.86 o 
  -5 -10   6        1.70       -4.84      5.74 o 
  -4 -10   6      105.11       73.22     15.16 o 
  -3 -10   6       74.19      104.74     17.76 o 
  -2 -10   6       32.16       24.34     12.77 o 
  -1 -10   6       70.93       79.80     16.16 o 
   0 -10   6        0.55       -7.78      7.78 o 
   1 -10   6        6.37        9.58     10.17 o 
  -8  -9   6        1.52        1.94      6.69 o 
  -7  -9   6        0.61       -2.69      9.38 o 
  -6  -9   6       92.54       90.98     11.42 o 
  -5  -9   6      414.09      390.45     18.62 o 
  -4  -9   6       93.38       96.85     15.16 o 
  -3  -9   6      114.06      129.48     11.73 o 
  -2  -9   6       10.11       20.15      9.98 o 
  -1  -9   6        0.39       -8.18      8.18 o 
   0  -9   6       14.30       -1.20      8.38 o 
   1  -9   6        5.42       15.36      9.18 o 
   2  -9   6       41.70       29.53     10.77 o 
   3  -9   6       40.11       52.27     13.17 o 
  -9  -8   6        4.97      -11.77     11.77 o 
  -8  -8   6       34.42       27.11     10.77 o 
  -7  -8   6       33.10       36.34      8.14 o 
  -6  -8   6       48.09       53.45     11.57 o 
  -5  -8   6        0.79        4.11      5.22 o 
  -4  -8   6       26.76       37.23      7.19 o 
  -3  -8   6        2.80        4.69      4.79 o 
  -2  -8   6       62.24       57.78      7.66 o 
  -1  -8   6       54.67       60.05     12.17 o 
   0  -8   6      161.25      171.58     18.55 o 
   1  -8   6       26.30       26.73      9.38 o 
   2  -8   6       46.48       56.06     12.37 o 
   3  -8   6       91.65       55.46     12.97 o 
   4  -8   6       21.51       20.15     10.17 o 
  -9  -7   6        0.65        4.99     11.37 o 
  -8  -7   6       92.18       85.39     17.16 o 
  -7  -7   6       31.71       40.24      7.95 o 
  -6  -7   6      299.60      284.85     15.57 o 
  -5  -7   6        5.08        1.67      4.46 o 
  -4  -7   6      643.89      649.92     21.14 o 
  -3  -7   6       41.60       41.10      7.12 o 
  -2  -7   6       41.98       46.16      8.48 o 
  -1  -7   6      317.89      287.03     18.65 o 
   0  -7   6       35.92       32.52      8.98 o 
   1  -7   6      250.06      245.59     17.96 o 
   2  -7   6        4.78       -3.79      5.79 o 
   3  -7   6        9.45        7.98      7.18 o 
   4  -7   6       55.74       41.50     10.57 o 
   5  -7   6        0.99       -1.00      6.98 o 
 -10  -6   6       62.73       56.86     16.76 o 
  -9  -6   6      114.50      138.46     20.75 o 
  -8  -6   6      104.60      122.50     19.35 o 
  -7  -6   6      359.73      367.28     16.39 o 
  -6  -6   6     1147.00     1070.28     32.72 o 
  -5  -6   6     1224.49     1194.98     35.21 o 
  -4  -6   6       99.78      108.90      9.17 o 
  -3  -6   6      191.34      216.65     10.71 o 
  -2  -6   6      953.20      930.75     77.01 o 
  -1  -6   6      358.77      376.86     13.41 o 
   0  -6   6       99.79      101.63      7.75 o 
   1  -6   6      241.79      270.13     17.56 o 
   2  -6   6      306.24      331.98     19.55 o 
   3  -6   6      288.22      294.47     19.15 o 
   4  -6   6      133.21      119.70     14.56 o 
   5  -6   6        0.47        3.19      6.78 o 
   6  -6   6       81.48       70.63     12.97 o 
 -10  -5   6       41.95       27.53     14.17 o 
  -9  -5   6        8.88       11.57      9.78 o 
  -8  -5   6      269.18      260.16     25.14 o 
  -7  -5   6     1133.53     1159.74     46.88 o 
  -6  -5   6      673.00      668.18     20.64 o 
  -5  -5   6     1880.24     1863.57     40.28 o 
  -4  -5   6      680.80      686.57     19.51 o 
  -3  -5   6      695.89      722.13     31.12 o 
  -2  -5   6     1071.09     1041.46     24.61 o 
  -1  -5   6     4274.62     4300.58     76.31 o 
   0  -5   6     1212.28     1143.88     26.14 o 
   1  -5   6     2027.33     2075.47     55.36 o 
   2  -5   6      190.32      172.97     13.37 o 
   3  -5   6     1214.12     1183.48     40.90 o 
   4  -5   6        2.03       -0.60      5.59 o 
   5  -5   6      469.75      462.86     24.74 o 
   6  -5   6      112.71      105.14     14.76 o 
   7  -5   6       24.71       37.51     10.57 o 
 -10  -4   6        1.11        6.58     10.57 o 
  -9  -4   6      485.76      455.68     30.33 o 
  -8  -4   6      207.08      211.28     22.54 o 
  -7  -4   6       90.31       98.16     14.76 o 
  -6  -4   6       43.11       47.05      9.08 o 
  -5  -4   6        4.37        2.56      3.17 o 
  -4  -4   6      407.11      428.72     13.95 o 
  -3  -4   6     1246.72     1226.18     26.97 o 
  -2  -4   6      394.64      372.15     11.75 o 
  -1  -4   6     6010.14     5987.77    101.56 o 
   0  -4   6     1126.05     1031.20     42.50 o 
   1  -4   6     3548.47     3588.71     62.81 o 
   2  -4   6      656.72      637.96     15.09 o 
   3  -4   6      375.34      368.69     18.95 o 
   4  -4   6       98.91       98.56     12.77 o 
   5  -4   6      727.02      687.90     30.33 o 
   6  -4   6      218.93      222.25     20.15 o 
   7  -4   6      274.35      285.30     21.15 o 
   8  -4   6      212.14      159.81     18.75 o 
 -10  -3   6        0.56        2.59      9.98 o 
  -9  -3   6       17.73       14.76     10.77 o 
  -8  -3   6      111.17      127.33     11.19 o 
  -7  -3   6      246.82      248.44     13.03 o 
  -6  -3   6      378.09      352.71     13.56 o 
  -5  -3   6       88.72       86.77      5.34 o 
  -4  -3   6      372.34      380.01      9.44 o 
  -3  -3   6       33.63       66.75      5.32 o 
  -2  -3   6      246.69      257.08      8.83 o 
  -1  -3   6        1.49        2.15      2.29 o 
   0  -3   6     1314.06     1385.45     27.12 o 
   1  -3   6      198.69      211.51     10.67 o 
   2  -3   6      674.62      677.98     32.92 o 
   3  -3   6        0.59        2.63      1.82 o 
   4  -3   6      530.58      516.12     38.60 o 
   5  -3   6       34.08       40.10      8.98 o 
   6  -3   6      511.65      531.29     27.13 o 
   7  -3   6      102.02       92.37     14.36 o 
   8  -3   6       11.27       13.17     10.17 o 
   9  -3   6        6.91       10.77     10.17 o 
 -10  -2   6      134.87      153.90     14.32 o 
  -9  -2   6      186.59      207.62     15.44 o 
  -8  -2   6      264.40      262.67     15.02 o 
  -7  -2   6      760.93      771.87     23.44 o 
  -6  -2   6      479.42      458.82     16.38 o 
  -5  -2   6       87.42       85.24      7.27 o 
  -4  -2   6      639.19      677.74     13.43 o 
  -3  -2   6       49.73       62.37      3.57 o 
  -2  -2   6     3174.09     3396.01     58.59 o 
  -1  -2   6     5496.96     5627.87     93.46 o 
   0  -2   6     1024.66      987.06     20.01 o 
   1  -2   6     1555.38     1603.77     44.09 o 
   2  -2   6      393.22      347.67     19.55 o 
   3  -2   6       16.04       25.76      3.20 o 
   4  -2   6       25.90       23.66      3.21 o 
   5  -2   6       75.86       69.68      5.69 o 
   6  -2   6       13.88       -0.20      6.38 o 
   7  -2   6       73.71       87.38     14.56 o 
   8  -2   6       68.41       47.88     12.57 o 
   9  -2   6        8.70        3.59      7.98 o 
 -10  -1   6      125.60      140.32     14.66 o 
  -9  -1   6      254.08      295.34     22.84 o 
  -8  -1   6      356.00      357.42     16.43 o 
  -7  -1   6       35.32       30.46      6.59 o 
  -6  -1   6      895.17      948.09     25.60 o 
  -5  -1   6      868.42      879.81     22.99 o 
  -4  -1   6     2387.79     2244.01     67.13 o 
  -3  -1   6     1444.80     1302.70     20.84 o 
  -2  -1   6     7057.63     6978.38     95.16 o 
  -1  -1   6     5850.44     5846.55     96.14 o 
   0  -1   6     3442.30     3403.98     58.05 o 
   1  -1   6     3406.88     3301.07     70.53 o 
   2  -1   6       27.69       25.63      3.02 o 
   3  -1   6      890.05      825.10     18.17 o 
   4  -1   6     1394.85     1395.18     28.32 o 
   5  -1   6      776.63      819.62     19.67 o 
   6  -1   6      449.28      418.41     13.28 o 
   7  -1   6      116.22      111.13     15.36 o 
   8  -1   6      146.46      171.58     19.55 o 
   9  -1   6       18.25       -1.40      7.38 o 
  10  -1   6       16.92       16.36     11.97 o 
 -10   0   6       82.46      109.73     20.15 o 
  -9   0   6      220.12      257.67     17.45 o 
  -8   0   6      173.93      168.04     13.63 o 
  -7   0   6      147.72      152.83     12.01 o 
  -6   0   6      322.68      301.03     16.76 o 
  -5   0   6     1208.85     1265.69     21.89 o 
  -4   0   6     2349.47     2424.98    102.79 o 
  -3   0   6     7707.21     7969.06    136.10 o 
  -2   0   6     2749.97     2593.59     47.80 o 
  -1   0   6     1053.05     1033.46     37.43 o 
   0   0   6      952.76      973.28     19.25 o 
   1   0   6      967.52      996.44     20.15 o 
   2   0   6     2900.60     2918.14     65.14 o 
   3   0   6      644.50      629.16     15.10 o 
   4   0   6       26.68       18.12      3.35 o 
   5   0   6      990.04      997.64     23.20 o 
   6   0   6      843.67      874.58     22.10 o 
   7   0   6     1006.11     1016.61     25.60 o 
   8   0   6        1.04        0.78      3.80 o 
   9   0   6      113.54      102.55     17.16 o 
  10   0   6       29.00       15.96     11.97 o 
 -10   1   6       37.06       38.51     16.56 o 
  -9   1   6        3.56       -2.59      9.58 o 
  -8   1   6       42.23       44.45      8.39 o 
  -7   1   6     1091.20     1010.82     65.04 o 
  -6   1   6      261.93      251.64     12.72 o 
  -5   1   6      743.79      729.51     21.61 o 
  -4   1   6       88.24       92.20      3.66 o 
  -3   1   6      433.40      438.46     13.27 o 
  -2   1   6      617.64      677.16     16.59 o 
  -1   1   6      103.14       99.06      5.22 o 
   0   1   6       55.42       53.27      5.79 o 
   1   1   6     1723.31     1710.98     43.49 o 
   2   1   6     3028.43     3055.86     73.82 o 
   3   1   6     3503.61     3561.81     85.79 o 
   4   1   6     1365.00     1341.09     37.51 o 
   5   1   6      579.49      556.03     20.75 o 
   6   1   6       50.05       50.41      6.16 o 
   7   1   6        2.07        2.87      4.13 o 
   8   1   6        3.31        7.16      4.39 o 
   9   1   6      122.34      154.52     12.08 o 
  10   1   6       92.26       73.62     15.56 o 
  -9   2   6       10.43       15.56     12.17 o 
  -8   2   6        0.72        1.00      9.98 o 
  -7   2   6        5.44        7.40      5.49 o 
  -6   2   6      510.88      522.67     26.14 o 
  -5   2   6      128.16      126.31     11.37 o 
  -4   2   6      540.23      571.37     12.65 o 
  -3   2   6      842.00      884.15     15.78 o 
  -2   2   6      510.06      524.73     10.38 o 
  -1   2   6      846.05      915.15     15.75 o 
   0   2   6        4.35        2.87      2.69 o 
   1   2   6      212.60      209.28      9.58 o 
   2   2   6      718.17      787.86     23.94 o 
   3   2   6      183.61      178.56      9.78 o 
   4   2   6      728.39      827.96     27.13 o 
   5   2   6       13.88       17.36      5.59 o 
   6   2   6        2.60       -1.00      3.99 o 
   7   2   6       43.84       30.92      7.78 o 
   8   2   6      343.79      361.11     20.15 o 
   9   2   6        2.92       -0.36      5.06 o 
  10   2   6       41.40       42.54      8.32 o 
  -9   3   6       23.06       33.72     16.76 o 
  -8   3   6       39.24       27.13     13.17 o 
  -7   3   6        2.99       -6.98      9.18 o 
  -6   3   6      107.44       91.49      9.26 o 
  -5   3   6     1560.99     1508.99     51.67 o 
  -4   3   6      292.04      283.36      8.71 o 
  -3   3   6      896.10      886.40     16.70 o 
  -2   3   6      235.63      231.70     14.59 o 
  -1   3   6      612.76      717.51     21.60 o 
   0   3   6       80.66       95.51      4.37 o 
   1   3   6      610.44      631.37     15.42 o 
   2   3   6      711.85      732.59     23.54 o 
   3   3   6      651.78      591.94     21.35 o 
   4   3   6       53.81       53.87      7.58 o 
   5   3   6      317.76      305.65     16.16 o 
   6   3   6      132.28      126.09     12.97 o 
   7   3   6      166.24      148.23     14.56 o 
   8   3   6       33.07       26.14      8.78 o 
   9   3   6       35.21       26.53      9.58 o 
  10   3   6       19.91        8.14     16.56 o 
  -8   4   6        4.68        6.38     12.17 o 
  -7   4   6       86.78       87.78     19.35 o 
  -6   4   6        5.32        8.58      9.78 o 
  -5   4   6      827.20      811.27     33.92 o 
  -4   4   6       51.64       57.78      4.93 o 
  -3   4   6       77.57       82.00      5.32 o 
  -2   4   6      177.27      168.50     10.18 o 
  -1   4   6      362.94      398.16     13.86 o 
   0   4   6      756.49      761.45     14.80 o 
   1   4   6     1496.55     1401.47     23.54 o 
   2   4   6      499.51      471.24     18.16 o 
   3   4   6      184.33      182.95     11.37 o 
   4   4   6      141.39      131.87     11.77 o 
   5   4   6       20.19       11.57      5.59 o 
   6   4   6        8.79        4.99      5.99 o 
   7   4   6      179.79      197.31     17.96 o 
   8   4   6        0.52       -5.39      6.78 o 
   9   4   6       17.02       10.17      8.18 o 
  10   4   6      213.91      215.87     21.75 o 
  -7   5   6      245.04      250.38     29.73 o 
  -6   5   6      141.83      162.00     23.54 o 
  -5   5   6       41.89       12.97     10.77 o 
  -4   5   6       20.08       23.43      5.65 o 
  -3   5   6        2.34        3.45      2.65 o 
  -2   5   6      201.07      193.95      7.49 o 
  -1   5   6      390.44      379.40     10.30 o 
   0   5   6      601.54      548.54     15.05 o 
   1   5   6      590.96      581.13     12.95 o 
   2   5   6      396.44      411.92     12.98 o 
   3   5   6      421.19      403.80     18.16 o 
   4   5   6      245.21      273.13     16.16 o 
   5   5   6       38.03       27.93      7.38 o 
   6   5   6      195.71      190.53     17.16 o 
   7   5   6      101.74      105.14     13.37 o 
   8   5   6      135.32      128.08     15.76 o 
   9   5   6      156.74      149.63     18.16 o 
  10   5   6       18.48       11.57      9.58 o 
  -7   6   6        9.79        4.39     12.77 o 
  -6   6   6       24.32       20.15     13.77 o 
  -5   6   6       51.06       58.66     15.96 o 
  -4   6   6       34.16       32.52     12.97 o 
  -3   6   6      191.83      192.44     11.93 o 
  -2   6   6       68.46       84.53      6.16 o 
  -1   6   6     1157.83     1155.99     22.18 o 
   0   6   6      479.29      473.50     12.00 o 
   1   6   6        7.92        8.29      6.61 o 
   2   6   6       84.59       82.88      5.72 o 
   3   6   6       16.50       15.55      4.35 o 
   4   6   6      283.31      266.94     16.36 o 
   5   6   6      536.21      518.72     24.74 o 
   6   6   6      672.26      637.43     29.13 o 
   7   6   6       63.53       70.03     11.97 o 
   8   6   6      220.34      210.28     21.15 o 
   9   6   6        1.01        2.99      8.38 o 
  10   6   6        0.49       -5.79      8.18 o 
  -6   7   6        9.19       11.57     14.36 o 
  -5   7   6       34.18       29.53     14.17 o 
  -4   7   6       16.84        8.38     11.17 o 
  -3   7   6      225.70      242.27     38.90 o 
  -2   7   6       94.32      118.71     21.25 o 
  -1   7   6       44.87       39.57      4.79 o 
   0   7   6       12.52       11.73      3.46 o 
   1   7   6      551.26      547.56     13.79 o 
   2   7   6       69.06       75.51      5.89 o 
   3   7   6       78.41       68.99      7.44 o 
   4   7   6      623.36      620.63     25.64 o 
   5   7   6      372.02      330.38     19.95 o 
   6   7   6       35.01       43.09     10.77 o 
   7   7   6       45.43       29.53     10.37 o 
   8   7   6       94.48      117.51     16.56 o 
   9   7   6        1.74       -8.18      8.18 o 
  10   7   6        4.03        3.39      9.78 o 
  -4   8   6       28.09       27.73     14.36 o 
  -3   8   6        3.85       -2.62      5.70 o 
  -2   8   6       22.39       14.81      9.08 o 
  -1   8   6      112.04       99.99     11.67 o 
   0   8   6        2.25        0.47      3.38 o 
   1   8   6       97.62       99.23      7.00 o 
   2   8   6      429.92      404.82     12.25 o 
   3   8   6      193.83      182.66     20.45 o 
   4   8   6      251.44      256.54     13.85 o 
   5   8   6        5.94        4.99      6.98 o 
   6   8   6       77.91       66.04     12.37 o 
   7   8   6       35.60       45.09     12.57 o 
   8   8   6       11.66       13.37     10.97 o 
   9   8   6       75.16       77.21     16.16 o 
  -3   9   6      120.68      118.11     20.95 o 
  -2   9   6       27.73       36.78      8.87 o 
  -1   9   6      126.86      115.04     12.12 o 
   0   9   6       34.68       32.72      7.83 o 
   1   9   6        9.76        7.98      9.38 o 
   2   9   6        0.78       -2.56      4.02 o 
   3   9   6       25.75       29.04      6.57 o 
   4   9   6      110.08      108.75     10.77 o 
   5   9   6       35.42       24.52      7.23 o 
   6   9   6        4.96       -5.99      6.98 o 
   7   9   6       15.08       15.16      9.78 o 
   8   9   6        0.04       10.17      9.38 o 
  -1  10   6       15.75       15.78     12.47 o 
   0  10   6       53.46       50.67     13.37 o 
   1  10   6       47.69       65.64     14.76 o 
   2  10   6      206.79      184.54     21.75 o 
   3  10   6      229.69      269.38     15.01 o 
   4  10   6      418.95      410.69     17.93 o 
   5  10   6      151.39      169.72     14.61 o 
   6  10   6       60.12       83.59     15.16 o 
   7  10   6       13.37       10.77     10.57 o 
   3  11   6       68.19       86.99     17.16 o 
   4  11   6      134.81      140.47     14.26 o 
  -6 -10   7        5.57        5.17      7.54 o 
  -5 -10   7        0.48       -2.02      6.04 o 
  -4 -10   7       80.93       68.23     15.36 o 
  -3 -10   7       55.17       71.22     16.16 o 
  -2 -10   7       20.09       38.51     12.57 o 
  -1 -10   7       19.30       21.15     11.17 o 
   0 -10   7        0.42        1.00      8.78 o 
  -7  -9   7        2.00        2.80      6.27 o 
  -6  -9   7        8.70        6.36      6.47 o 
  -5  -9   7      129.89      146.75     18.95 o 
  -4  -9   7       54.16       47.80      8.43 o 
  -3  -9   7       61.01       76.41     14.56 o 
  -2  -9   7       62.26       67.03     14.56 o 
  -1  -9   7       14.96       20.55      9.78 o 
   0  -9   7        3.80        2.99      7.58 o 
   1  -9   7        4.03       -7.58      7.58 o 
   2  -9   7       22.91       14.76      9.38 o 
  -8  -8   7        0.76        7.34      6.61 o 
  -7  -8   7      106.21      115.77     12.27 o 
  -6  -8   7      264.57      265.96     16.04 o 
  -5  -8   7       17.04       31.03     11.37 o 
  -4  -8   7       59.00       46.68      7.78 o 
  -3  -8   7      268.82      268.70     14.88 o 
  -2  -8   7       65.65       66.30      8.52 o 
  -1  -8   7       23.73       33.92      9.78 o 
   0  -8   7      166.67      159.21     18.16 o 
   1  -8   7      164.33      152.02     17.36 o 
   2  -8   7      120.67      104.74     15.56 o 
   3  -8   7       27.65       35.31     11.37 o 
   4  -8   7       14.79       15.76     10.37 o 
  -9  -7   7       15.07       28.13     13.57 o 
  -8  -7   7       11.47        2.00     10.97 o 
  -7  -7   7       72.99       80.38     10.07 o 
  -6  -7   7        4.39       11.76      5.35 o 
  -5  -7   7      146.85      128.76     11.77 o 
  -4  -7   7      227.91      231.45     12.47 o 
  -3  -7   7      283.60      271.42     21.65 o 
  -2  -7   7      123.91      135.81     13.77 o 
  -1  -7   7        6.27        3.32      4.26 o 
   0  -7   7      713.87      695.09     30.92 o 
   1  -7   7      238.73      255.57     18.55 o 
   2  -7   7      150.92      171.78     18.16 o 
   3  -7   7       30.30       32.32      9.38 o 
   4  -7   7        2.51        7.58      7.78 o 
   5  -7   7       85.00       76.41     13.77 o 
 -10  -6   7        0.39        1.80     10.77 o 
  -9  -6   7       28.46       31.52     14.56 o 
  -8  -6   7       51.43       60.05     15.16 o 
  -7  -6   7      117.89      122.01     11.17 o 
  -6  -6   7      206.64      199.78     13.37 o 
  -5  -6   7        0.58       -1.10      3.87 o 
  -4  -6   7       21.72       24.84      5.79 o 
  -3  -6   7        3.82        5.89      4.35 o 
  -2  -6   7      204.89      171.03     10.93 o 
  -1  -6   7      140.12      156.33     10.17 o 
   0  -6   7        9.79       15.97      4.16 o 
   1  -6   7      222.92      215.47     15.76 o 
   2  -6   7      103.31       89.78     12.17 o 
   3  -6   7        5.38       -2.59      5.39 o 
   4  -6   7       66.88       57.66     10.97 o 
   5  -6   7       39.99       37.71      9.98 o 
   6  -6   7       55.01       52.87     12.17 o 
 -10  -5   7        4.26       -8.38      8.38 o 
  -9  -5   7      139.55      122.10     20.15 o 
  -8  -5   7       52.45       68.03     15.16 o 
  -7  -5   7      253.15      281.90     25.34 o 
  -6  -5   7       26.63       33.91      6.14 o 
  -5  -5   7      121.38      136.50     10.11 o 
  -4  -5   7       20.28       21.69      4.79 o 
  -3  -5   7        1.06        4.51      3.66 o 
  -2  -5   7       88.42       87.87      7.32 o 
  -1  -5   7       18.17       18.37      4.30 o 
   0  -5   7      568.57      567.75     32.82 o 
   1  -5   7      591.17      617.47     16.30 o 
   2  -5   7       83.99       86.59     11.57 o 
   3  -5   7       43.40       52.47      9.58 o 
   4  -5   7      103.46       93.97     12.97 o 
   5  -5   7       27.40       27.53      8.98 o 
   6  -5   7       63.50       56.06     11.77 o 
   7  -5   7        5.58       27.73     10.57 o 
 -10  -4   7      108.12      129.68     20.95 o 
  -9  -4   7      442.28      462.86     31.32 o 
  -8  -4   7      384.75      317.02     24.34 o 
  -7  -4   7       40.92       67.23     14.17 o 
  -6  -4   7      106.93      103.45      8.34 o 
  -5  -4   7      468.89      480.39     38.11 o 
  -4  -4   7      117.52      113.01      8.20 o 
  -3  -4   7      544.25      553.84     15.82 o 
  -2  -4   7     2337.71     2323.70     44.50 o 
  -1  -4   7     1006.65      961.70     23.44 o 
   0  -4   7     2251.47     2217.93     41.98 o 
   1  -4   7     2428.93     2428.53     44.95 o 
   2  -4   7      565.82      536.25     13.84 o 
   3  -4   7       29.83       25.94      7.18 o 
   4  -4   7      164.77      154.42     15.76 o 
   5  -4   7       87.76       72.22     12.17 o 
   6  -4   7       41.10       29.93      9.98 o 
   7  -4   7      126.56      107.34     15.76 o 
   8  -4   7       85.89       55.06     13.97 o 
 -10  -3   7      173.37      205.09     24.74 o 
  -9  -3   7      280.38      325.20     29.53 o 
  -8  -3   7      102.12      109.04     10.54 o 
  -7  -3   7      377.07      360.23     14.99 o 
  -6  -3   7      608.65      597.98     21.95 o 
  -5  -3   7      939.03      926.01     18.11 o 
  -4  -3   7     2068.87     2125.66     41.23 o 
  -3  -3   7     1559.44     1474.93     30.19 o 
  -2  -3   7     1152.67     1019.55     22.24 o 
  -1  -3   7     3320.13     3083.80     54.88 o 
   0  -3   7     1270.06     1259.48     25.65 o 
   1  -3   7      363.52      306.41      9.48 o 
   2  -3   7      358.79      341.63     10.10 o 
   3  -3   7     1441.79     1350.16     59.15 o 
   4  -3   7     1360.20     1347.87     43.89 o 
   5  -3   7      315.36      309.04     19.95 o 
   6  -3   7      962.83      919.93     38.90 o 
   7  -3   7       62.03       62.45     12.17 o 
   8  -3   7       46.82       30.92     11.17 o 
 -10  -2   7       26.16        6.98     10.17 o 
  -9  -2   7        0.08       -4.88      7.88 o 
  -8  -2   7       96.36      104.39     10.84 o 
  -7  -2   7       20.03       13.02      6.08 o 
  -6  -2   7       78.93       76.76      9.98 o 
  -5  -2   7      346.15      341.89     12.98 o 
  -4  -2   7      871.14      839.84     15.87 o 
  -3  -2   7     3493.92     3563.60     51.76 o 
  -2  -2   7     1292.38     1305.66     25.72 o 
  -1  -2   7       77.23       59.61      4.54 o 
   0  -2   7      212.36      205.07      7.19 o 
   1  -2   7        3.27       12.58      2.58 o 
   2  -2   7     5664.05     5735.98    223.55 o 
   3  -2   7      165.49      145.97      6.88 o 
   4  -2   7     1480.78     1490.74     35.31 o 
   5  -2   7      964.23      985.12     38.11 o 
   6  -2   7     1170.63     1223.98     46.09 o 
   7  -2   7       24.33       14.56      8.58 o 
   8  -2   7       70.54      105.74     16.96 o 
   9  -2   7       26.12       22.94     11.97 o 
 -10  -1   7      170.08      193.46     45.89 o 
  -9  -1   7      229.38      223.99     16.50 o 
  -8  -1   7       40.39       52.91      8.59 o 
  -7  -1   7       23.75       23.46      6.14 o 
  -6  -1   7       21.14       22.91      5.54 o 
  -5  -1   7        8.18       12.73      4.58 o 
  -4  -1   7      287.56      352.33     17.76 o 
  -3  -1   7      313.29      323.28      7.31 o 
  -2  -1   7      449.33      468.93     12.81 o 
  -1  -1   7       48.90       54.30      3.93 o 
   0  -1   7        9.36       11.71      2.32 o 
   1  -1   7      757.96      784.02     17.37 o 
   2  -1   7       95.30      111.16      7.48 o 
   3  -1   7     3057.02     3065.30     54.92 o 
   4  -1   7      632.59      633.96     16.11 o 
   5  -1   7       87.18      103.10      6.44 o 
   6  -1   7      136.74      137.41      8.11 o 
   7  -1   7      137.17      111.13     15.96 o 
   8  -1   7        2.41        5.19      8.18 o 
   9  -1   7       17.85       13.77     10.17 o 
 -10   0   7       59.97       70.43     18.16 o 
  -9   0   7      202.74      231.28     17.09 o 
  -8   0   7      127.90      123.96     16.36 o 
  -7   0   7      655.05      686.09     35.21 o 
  -6   0   7       10.63       10.89      5.11 o 
  -5   0   7      765.70      777.97     22.00 o 
  -4   0   7     1851.20     1793.19     37.82 o 
  -3   0   7     5042.55     5203.31     92.03 o 
  -2   0   7       30.56        4.74      2.44 o 
  -1   0   7     2324.45     2270.49     40.42 o 
   0   0   7     1741.03     1874.37     34.28 o 
   1   0   7       42.03       50.79      5.19 o 
   2   0   7     1717.68     1833.42     34.64 o 
   3   0   7      117.49       89.63      8.58 o 
   4   0   7     1328.08     1310.36     46.98 o 
   5   0   7      703.34      679.34     18.06 o 
   6   0   7      340.15      326.60     12.18 o 
   7   0   7       22.39       19.43      8.98 o 
   8   0   7       23.41       11.37      9.18 o 
   9   0   7       10.72       15.56     10.37 o 
  10   0   7        0.05       -4.79      9.78 o 
  -9   1   7       21.03       14.17     11.97 o 
  -8   1   7      173.09      152.16     13.97 o 
  -7   1   7      317.46      316.04     15.54 o 
  -6   1   7     1189.66     1196.40     42.40 o 
  -5   1   7     1258.20     1258.02     30.71 o 
  -4   1   7     1056.11      991.76     38.60 o 
  -3   1   7     2000.50     1865.37     38.08 o 
  -2   1   7     1882.40     1813.03     36.26 o 
  -1   1   7     1899.51     1893.21     37.01 o 
   0   1   7     2070.41     1927.64     50.28 o 
   1   1   7     2661.02     2662.23     65.84 o 
   2   1   7     3014.85     2956.91     72.42 o 
   3   1   7     7777.41     7526.63    174.17 o 
   4   1   7     3837.56     3709.45     90.58 o 
   5   1   7      658.03      699.27     24.14 o 
   6   1   7      149.22      173.25      9.89 o 
   7   1   7       11.50       13.26      5.69 o 
   8   1   7        5.55        0.57      4.16 o 
   9   1   7      121.44      122.51     10.89 o 
  10   1   7       64.07       72.82     17.56 o 
  -9   2   7       27.37       24.54     13.97 o 
  -8   2   7       68.70       60.85     15.56 o 
  -7   2   7      334.51      330.38     16.15 o 
  -6   2   7      516.55      526.54     19.27 o 
  -5   2   7      693.11      696.89     22.74 o 
  -4   2   7       67.97       63.65      6.72 o 
  -3   2   7      243.08      225.93      6.56 o 
  -2   2   7      410.46      398.26     12.65 o 
  -1   2   7        4.52        9.41      2.87 o 
   0   2   7     2840.09     2884.50     53.10 o 
   1   2   7     2968.49     2863.34     70.63 o 
   2   2   7     1593.26     1529.03     41.30 o 
   3   2   7     3123.94     3303.25     81.80 o 
   4   2   7      344.79      310.23     14.36 o 
   5   2   7     1143.96     1172.31     36.51 o 
   6   2   7      524.90      544.86     22.94 o 
   7   2   7     1039.36     1034.85     35.91 o 
   8   2   7      150.70      154.12     11.72 o 
   9   2   7      119.50      147.70     12.10 o 
  10   2   7      139.30      143.92     12.75 o 
  -8   3   7       43.37       55.46     16.16 o 
  -7   3   7       61.74       42.69     14.17 o 
  -6   3   7      243.17      210.95     14.26 o 
  -5   3   7      394.97      378.24     15.20 o 
  -4   3   7       41.43       38.34      5.74 o 
  -3   3   7      222.11      227.59      7.07 o 
  -2   3   7      390.93      396.72     12.25 o 
  -1   3   7      115.63      118.62      6.00 o 
   0   3   7       98.52       77.36      5.84 o 
   1   3   7      914.98      865.46     26.53 o 
   2   3   7      600.58      606.10     20.95 o 
   3   3   7       50.61       42.89      6.38 o 
   4   3   7      357.43      396.82     17.56 o 
   5   3   7      419.67      415.57     19.15 o 
   6   3   7      237.34      267.74     15.96 o 
   7   3   7      479.41      488.79     23.54 o 
   8   3   7     1015.42     1032.05     38.31 o 
   9   3   7       13.12       15.36      8.58 o 
  10   3   7      105.18       91.26     12.07 o 
  -8   4   7        8.61       -9.38     12.97 o 
  -7   4   7      205.10      245.59     28.33 o 
  -6   4   7      100.70       81.40     16.76 o 
  -5   4   7       10.61       17.60      5.28 o 
  -4   4   7       67.54       67.79     10.87 o 
  -3   4   7        2.22        2.95      3.14 o 
  -2   4   7       33.49       37.79      3.88 o 
  -1   4   7      114.73      124.99      5.67 o 
   0   4   7      141.41      126.15      5.80 o 
   1   4   7      362.13      343.23      9.13 o 
   2   4   7      601.13      558.02     20.55 o 
   3   4   7      795.84      829.15     27.93 o 
   4   4   7      240.43      261.95     14.96 o 
   5   4   7       71.89       61.45      8.98 o 
   6   4   7      182.28      151.03     14.17 o 
   7   4   7       19.17       19.15      7.58 o 
   8   4   7       64.53       62.05     11.37 o 
   9   4   7       31.66       26.34      9.78 o 
  10   4   7       26.60       22.34      9.78 o 
  -7   5   7      191.69      179.96     26.53 o 
  -6   5   7       61.84       64.24     16.16 o 
  -5   5   7       14.48       15.56     10.57 o 
  -4   5   7       13.88       27.78      5.34 o 
  -3   5   7        1.51        5.52      2.88 o 
  -2   5   7      106.78       95.52      6.17 o 
  -1   5   7      149.00      136.79      6.99 o 
   0   5   7      184.47      176.99      7.00 o 
   1   5   7      708.99      684.25     14.79 o 
   2   5   7      960.63      949.13     22.52 o 
   3   5   7      143.04      153.02     11.17 o 
   4   5   7        0.21        6.78      4.79 o 
   5   5   7      125.83      118.11     12.77 o 
   6   5   7      170.37      153.62     15.16 o 
   7   5   7       11.09        8.78      6.98 o 
   8   5   7       16.92       24.14      9.18 o 
   9   5   7       26.19       44.89     11.97 o 
  10   5   7       44.34       47.88     12.37 o 
  -6   6   7       99.30       74.62     18.75 o 
  -5   6   7        2.98       -6.58      8.78 o 
  -4   6   7      183.82      147.84     21.15 o 
  -3   6   7       60.42       60.32     11.77 o 
  -2   6   7      218.32      219.58      8.89 o 
  -1   6   7      235.36      221.11      9.67 o 
   0   6   7      942.03      893.83     18.36 o 
   1   6   7       26.31       30.61      4.20 o 
   2   6   7       38.16       43.40      4.64 o 
   3   6   7       70.87       65.24      8.98 o 
   4   6   7       33.16       37.11      8.78 o 
   5   6   7       44.71       48.28      9.78 o 
   6   6   7      193.87      216.47     16.76 o 
   7   6   7       79.08      103.94     14.76 o 
   8   6   7      374.18      397.62     24.94 o 
   9   6   7        2.77        6.18      8.38 o 
  10   6   7       11.06        7.98      9.38 o 
  -5   7   7       27.94       23.54     13.37 o 
  -4   7   7       77.21       93.37     18.75 o 
  -3   7   7      413.01      437.92     29.93 o 
  -2   7   7      156.58      150.77     26.93 o 
  -1   7   7      404.33      416.54     12.48 o 
   0   7   7       42.31       38.32      4.70 o 
   1   7   7        2.34        3.05      3.04 o 
   2   7   7      145.32      138.26      7.95 o 
   3   7   7      174.50      176.22     10.58 o 
   4   7   7      118.35      134.47     14.36 o 
   5   7   7       57.30       39.90      9.78 o 
   6   7   7      251.57      222.85     20.15 o 
   7   7   7      288.02      320.21     22.15 o 
   8   7   7      106.40       95.36     15.56 o 
   9   7   7        1.26       11.37      9.18 o 
  -4   8   7       62.24       58.26     17.56 o 
  -3   8   7       81.98      116.91     20.35 o 
  -2   8   7       70.22       83.40     17.96 o 
  -1   8   7        6.69        0.36      5.62 o 
   0   8   7       39.29       35.66      5.33 o 
   1   8   7       77.41       81.10      6.61 o 
   2   8   7       23.83       20.08      4.25 o 
   3   8   7      682.02      644.33     31.32 o 
   4   8   7      333.80      324.45     16.66 o 
   5   8   7      644.89      609.30     29.13 o 
   6   8   7       29.06       56.26     11.77 o 
   7   8   7       31.41       38.51     11.77 o 
   8   8   7       23.39        7.98      9.18 o 
   9   8   7       24.03       23.34     11.37 o 
  -3   9   7        1.65       -0.80     11.17 o 
  -2   9   7       11.36        5.14      6.78 o 
  -1   9   7        1.16       -2.02      5.61 o 
   0   9   7      167.35      166.54     13.75 o 
   1   9   7       97.39       92.21      7.51 o 
   2   9   7       29.99       30.90      6.78 o 
   3   9   7       41.30       49.87     10.27 o 
   4   9   7       26.41       36.57      7.57 o 
   5   9   7       31.15       27.53      9.18 o 
   6   9   7        0.70        7.58      8.58 o 
   7   9   7        1.17       -1.60      8.18 o 
   8   9   7       15.24       17.76     10.57 o 
  -1  10   7        3.04       -3.51      6.83 o 
   0  10   7       10.12        0.60      8.78 o 
   1  10   7       12.95        4.59     10.37 o 
   2  10   7       60.45       63.84     15.16 o 
   3  10   7       18.11       22.35     12.17 o 
   4  10   7        1.62       -1.39      5.70 o 
   5  10   7       13.07        7.78      7.98 o 
   6  10   7        0.13        6.18      8.18 o 
   7  10   7        8.18       20.55     11.17 o 
  -5 -10   8        0.17        4.90      6.47 o 
  -4 -10   8        2.96       -5.19      8.38 o 
  -3 -10   8        1.70       -2.39      9.78 o 
  -2 -10   8       51.94       56.06     14.36 o 
  -1 -10   8        8.41       11.77     11.77 o 
  -7  -9   8        5.57        9.88      7.78 o 
  -6  -9   8       28.13       20.60      7.38 o 
  -5  -9   8        0.98       -2.37      5.56 o 
  -4  -9   8      104.69      102.80     11.42 o 
  -3  -9   8      125.90      147.44     19.55 o 
  -2  -9   8      148.26      157.01     20.55 o 
  -1  -9   8       43.97       35.91     11.57 o 
   0  -9   8        5.17       -3.19      7.18 o 
   1  -9   8        8.10        3.79      8.58 o 
   2  -9   8       19.26       14.17      9.78 o 
  -8  -8   8       39.86       51.67     16.56 o 
  -7  -8   8       79.57       79.79     10.76 o 
  -6  -8   8      102.98      113.99     12.01 o 
  -5  -8   8      512.76      570.38     21.83 o 
  -4  -8   8       14.70       19.95      6.63 o 
  -3  -8   8        4.18        6.44      9.78 o 
  -2  -8   8        1.50        2.25      4.79 o 
  -1  -8   8       40.96       21.55      8.78 o 
   0  -8   8       59.67       57.86     12.37 o 
   1  -8   8       13.55       23.14      9.78 o 
   2  -8   8      237.30      220.86     21.55 o 
   3  -8   8        1.80       -5.19      7.58 o 
   4  -8   8       39.80       38.90     12.77 o 
  -9  -7   8        5.86       12.57     13.97 o 
  -8  -7   8       57.68       71.42     16.36 o 
  -7  -7   8      108.96      110.53     11.62 o 
  -6  -7   8        8.32       18.22      6.04 o 
  -5  -7   8      203.73      211.79     13.22 o 
  -4  -7   8       63.58       81.81      9.20 o 
  -3  -7   8       13.82       14.78      5.28 o 
  -2  -7   8      213.99      213.24     12.40 o 
  -1  -7   8       85.56       76.17     11.97 o 
   0  -7   8       86.50       92.97     13.77 o 
   1  -7   8      247.14      244.80     18.55 o 
   2  -7   8       35.11       32.72      9.58 o 
   3  -7   8      266.78      249.19     19.15 o 
   4  -7   8       29.12       29.93     10.37 o 
   5  -7   8        8.54       24.14     11.17 o 
  -9  -6   8      147.41      152.82     23.14 o 
  -8  -6   8      226.87      202.90     24.34 o 
  -7  -6   8        2.86        0.06      4.83 o 
  -6  -6   8       67.43       68.17      8.53 o 
  -5  -6   8       13.11       12.18      5.89 o 
  -4  -6   8        2.23        3.93      4.35 o 
  -3  -6   8       48.82       37.01      6.07 o 
  -2  -6   8      190.30      164.29     11.07 o 
  -1  -6   8      304.85      303.24     18.65 o 
   0  -6   8      133.92      128.15     11.57 o 
   1  -6   8       40.73       38.70      8.98 o 
   2  -6   8        5.33        2.79      5.99 o 
   3  -6   8       26.33       26.73      8.58 o 
   4  -6   8       12.73        8.98      6.78 o 
   5  -6   8       11.48        9.58      8.38 o 
   6  -6   8       18.45        6.98      8.38 o 
 -10  -5   8        0.53       -1.00     11.37 o 
  -9  -5   8        1.52       13.37     12.57 o 
  -8  -5   8       50.48       44.49     13.17 o 
  -7  -5   8      189.23      155.82     19.55 o 
  -6  -5   8      122.16      117.48      9.82 o 
  -5  -5   8      130.61      133.09     10.01 o 
  -4  -5   8      363.99      402.52     14.74 o 
  -3  -5   8      137.01      128.38      9.30 o 
  -2  -5   8      371.60      379.02     13.61 o 
  -1  -5   8       77.88       69.31     17.76 o 
   0  -5   8      144.42      131.07      8.15 o 
   1  -5   8       11.27       10.09      3.45 o 
   2  -5   8        1.12        5.39      5.59 o 
   3  -5   8        0.46       -5.59      5.59 o 
   4  -5   8      243.64      204.10     19.35 o 
   5  -5   8       12.07       18.35      8.58 o 
   6  -5   8      185.17      193.72     19.95 o 
   7  -5   8       19.25       17.96      9.58 o 
 -10  -4   8       29.02       35.91     13.77 o 
  -9  -4   8       94.10      100.95     17.96 o 
  -8  -4   8        2.19       12.17      9.78 o 
  -7  -4   8      222.42      223.65     22.54 o 
  -6  -4   8      212.55      218.31      9.51 o 
  -5  -4   8       41.81       50.15      6.12 o 
  -4  -4   8      465.67      461.07     14.76 o 
  -3  -4   8     1200.22     1254.12     28.19 o 
  -2  -4   8      147.28      129.96      8.41 o 
  -1  -4   8       42.26       48.86      6.88 o 
   0  -4   8       59.10       60.47      5.64 o 
   1  -4   8        6.52        7.64      3.06 o 
   2  -4   8      139.82      149.88      7.49 o 
   3  -4   8        6.93        4.19      5.59 o 
   4  -4   8       33.27       26.14      8.58 o 
   5  -4   8      105.92      112.72     14.76 o 
   6  -4   8       62.07       64.64     12.77 o 
   7  -4   8        3.35        2.39      7.78 o 
   8  -4   8        3.54        3.79      8.78 o 
 -10  -3   8      136.01      114.92     20.95 o 
  -9  -3   8      274.92      265.54     26.34 o 
  -8  -3   8      652.44      620.84     22.01 o 
  -7  -3   8       72.25       82.44      8.77 o 
  -6  -3   8       39.41       36.34      6.11 o 
  -5  -3   8       35.42       39.97      4.00 o 
  -4  -3   8      304.07      318.47     11.03 o 
  -3  -3   8      255.61      259.77      9.49 o 
  -2  -3   8      230.13      208.67      8.27 o 
  -1  -3   8      471.48      422.71     12.20 o 
   0  -3   8      170.66      154.66      6.97 o 
   1  -3   8       95.24       91.12      5.68 o 
   2  -3   8       19.29       19.30      3.39 o 
   3  -3   8      131.51      114.82      6.39 o 
   4  -3   8      353.53      327.59     19.75 o 
   5  -3   8       30.78       35.31      9.58 o 
   6  -3   8      251.00      202.90     20.15 o 
   7  -3   8       27.38       34.91     11.37 o 
   8  -3   8       17.99       -0.60      8.38 o 
 -10  -2   8       35.21       75.41     16.56 o 
  -9  -2   8      117.59       97.77     11.64 o 
  -8  -2   8      476.49      478.02     19.51 o 
  -7  -2   8      163.69      153.91     11.90 o 
  -6  -2   8      211.16      207.92     11.98 o 
  -5  -2   8      743.23      708.77     20.40 o 
  -4  -2   8     2693.07     2659.50     40.73 o 
  -3  -2   8     2618.65     2549.65     46.39 o 
  -2  -2   8     2149.38     2122.51     39.36 o 
  -1  -2   8     2868.55     2779.74     49.58 o 
   0  -2   8      849.70      779.23     20.25 o 
   1  -2   8       67.82       65.87      5.31 o 
   2  -2   8      898.64      981.98     21.64 o 
   3  -2   8      315.54      286.13     13.67 o 
   4  -2   8      207.88      215.44      9.98 o 
   5  -2   8     1014.26     1068.54     24.62 o 
   6  -2   8      292.36      287.29     20.95 o 
   7  -2   8       82.94       83.99     14.96 o 
   8  -2   8       20.89       24.34     11.17 o 
   9  -2   8        0.78       -8.38      8.38 o 
 -10  -1   8        1.11        5.12      7.76 o 
  -9  -1   8        0.37        1.65      5.85 o 
  -8  -1   8       59.00       73.83     13.77 o 
  -7  -1   8      723.88      704.35     26.43 o 
  -6  -1   8      444.84      463.25     19.75 o 
  -5  -1   8      926.68      910.19     24.48 o 
  -4  -1   8     2658.69     2468.51     49.37 o 
  -3  -1   8     2461.57     2395.09     35.94 o 
  -2  -1   8      755.15      739.78     15.87 o 
  -1  -1   8     1309.51     1210.66     24.00 o 
   0  -1   8     1816.66     1841.83     34.63 o 
   1  -1   8     1460.69     1499.70     29.67 o 
   2  -1   8     2924.44     2840.38     51.54 o 
   3  -1   8     1250.36     1284.85     27.14 o 
   4  -1   8     1871.27     1875.99     37.30 o 
   5  -1   8      716.35      739.04     19.15 o 
   6  -1   8      179.32      160.23     12.57 o 
   7  -1   8      239.91      272.73     24.94 o 
   8  -1   8      123.65      147.04     19.55 o 
   9  -1   8       85.90      108.93     18.95 o 
  -9   0   8        5.77        4.75      7.98 o 
  -8   0   8        0.31       -1.97      5.68 o 
  -7   0   8       28.69       37.21      7.66 o 
  -6   0   8       18.03       27.09      6.19 o 
  -5   0   8      682.69      690.63     20.83 o 
  -4   0   8      292.04      297.24     11.97 o 
  -3   0   8      620.59      652.98     20.55 o 
  -2   0   8       91.24      112.04      3.65 o 
  -1   0   8      161.73      201.94      6.70 o 
   0   0   8      434.09      357.07     10.15 o 
   1   0   8     2081.77     1965.64     36.95 o 
   2   0   8     1805.60     1687.81     33.06 o 
   3   0   8     2092.54     2147.93     56.56 o 
   4   0   8        3.16        2.29      2.69 o 
   5   0   8      346.26      372.33     18.45 o 
   6   0   8      829.74      807.41     22.05 o 
   7   0   8      482.93      452.62     20.55 o 
   8   0   8       94.94      127.88     18.95 o 
   9   0   8       84.79      101.55     18.95 o 
  10   0   8       88.81       96.56     18.75 o 
  -9   1   8       46.76       66.64     16.76 o 
  -8   1   8       75.99       71.54     10.42 o 
  -7   1   8        9.51       14.46      8.18 o 
  -6   1   8      106.97      103.11     10.05 o 
  -5   1   8     2774.55     2832.64     68.23 o 
  -4   1   8      228.04      232.85     17.96 o 
  -3   1   8      328.40      316.02     11.96 o 
  -2   1   8      192.82      232.83     18.35 o 
  -1   1   8      573.43      647.93     14.78 o 
   0   1   8     1157.81     1236.35     35.71 o 
   1   1   8      142.28      137.86      8.78 o 
   2   1   8        0.56       -0.20      2.79 o 
   3   1   8        3.53        9.18      3.99 o 
   4   1   8      188.96      195.52     11.17 o 
   5   1   8      220.12      217.72     10.54 o 
   6   1   8       15.81       11.25      4.45 o 
   7   1   8        8.03        2.08      4.69 o 
   8   1   8      129.48      142.80     11.03 o 
   9   1   8       53.82       73.22     15.56 o 
  10   1   8       50.23       76.01     17.36 o 
  -9   2   8       54.24       71.62     18.16 o 
  -8   2   8      244.31      317.62     31.32 o 
  -7   2   8      453.14      458.18     33.02 o 
  -6   2   8      697.04      714.73     23.28 o 
  -5   2   8      337.43      353.48     14.91 o 
  -4   2   8      800.05      797.47     22.26 o 
  -3   2   8     1573.06     1523.14     33.55 o 
  -2   2   8      395.17      372.08     12.72 o 
  -1   2   8       30.45       70.01      6.08 o 
   0   2   8     1593.59     1531.11     75.81 o 
   1   2   8     2971.30     2810.47     70.43 o 
   2   2   8     1905.83     1886.75     50.28 o 
   3   2   8     1734.57     1731.93     47.28 o 
   4   2   8      111.67       99.55      9.18 o 
   5   2   8       71.54       78.81      9.18 o 
   6   2   8      479.30      456.67     20.55 o 
   7   2   8       36.65       28.53      7.38 o 
   8   2   8       54.56       49.05     17.16 o 
   9   2   8        3.94        4.21      5.32 o 
  10   2   8      139.39      128.28     13.01 o 
  -8   3   8      189.87      193.32     25.94 o 
  -7   3   8      420.99      472.23     32.52 o 
  -6   3   8      469.32      525.64     19.79 o 
  -5   3   8      132.32      143.47     11.77 o 
  -4   3   8     2655.66     2600.62     53.36 o 
  -3   3   8      791.60      792.49     15.62 o 
  -2   3   8      975.28      960.29     17.78 o 
  -1   3   8     1107.07     1093.80     25.37 o 
   0   3   8     2403.52     2375.99     46.15 o 
   1   3   8     2306.55     2168.65     56.66 o 
   2   3   8     2167.75     1945.80     52.27 o 
   3   3   8      681.85      613.29     22.34 o 
   4   3   8      221.95      206.69     12.57 o 
   5   3   8       99.10      107.53     10.97 o 
   6   3   8      257.35      244.00     16.16 o 
   7   3   8      296.66      323.20     19.15 o 
   8   3   8      407.92      413.98     22.34 o 
   9   3   8      386.36      414.18     23.74 o 
  10   3   8       50.11       57.76     13.47 o 
  -8   4   8       41.48       41.90     16.16 o 
  -7   4   8       14.03       24.14     13.17 o 
  -6   4   8      127.18      156.81     22.94 o 
  -5   4   8      112.90      127.69     11.77 o 
  -4   4   8      336.83      324.61     19.95 o 
  -3   4   8       29.00       27.37      7.88 o 
  -2   4   8     1787.24     1782.94     29.91 o 
  -1   4   8     1177.13     1134.04     25.48 o 
   0   4   8      982.56      974.67     18.62 o 
   1   4   8      518.41      475.76     14.17 o 
   2   4   8      306.16      275.32     13.77 o 
   3   4   8       62.41       58.26      7.98 o 
   4   4   8      546.97      607.10     23.94 o 
   5   4   8      571.41      549.05     23.54 o 
   6   4   8      475.34      501.56     23.54 o 
   7   4   8      449.19      454.48     23.94 o 
   8   4   8      367.17      373.68     21.95 o 
   9   4   8        9.80       20.15      9.38 o 
  10   4   8       60.91       58.06     11.97 o 
  -7   5   8       14.55       16.76     13.37 o 
  -6   5   8        1.87        7.18     10.77 o 
  -5   5   8       64.88       56.66     14.96 o 
  -4   5   8      246.32      208.07     11.52 o 
  -3   5   8      321.13      297.89     13.01 o 
  -2   5   8      251.48      248.11      8.92 o 
  -1   5   8      297.23      314.52     10.32 o 
   0   5   8        4.34        4.80      2.80 o 
   1   5   8       65.49       73.54      7.26 o 
   2   5   8       46.15       60.45      8.38 o 
   3   5   8       95.83      107.93     11.17 o 
   4   5   8      161.82      156.41     13.97 o 
   5   5   8      402.85      414.98     21.55 o 
   6   5   8        3.16        4.59      6.78 o 
   7   5   8      301.13      257.76     18.55 o 
   8   5   8        7.02       -2.79      5.99 o 
   9   5   8       73.01       65.04     12.97 o 
  10   5   8        2.25        1.20      8.38 o 
  -6   6   8       55.28       75.81     19.95 o 
  -5   6   8        1.77        1.80     11.37 o 
  -4   6   8        7.67        2.59      9.38 o 
  -3   6   8      127.30      139.46     19.55 o 
  -2   6   8      197.36      187.93     13.12 o 
  -1   6   8       84.68       79.68      6.46 o 
   0   6   8        8.99       11.25      3.38 o 
   1   6   8     1172.65     1115.82     25.87 o 
   2   6   8       22.00       22.21      4.41 o 
   3   6   8       51.60       46.09      8.18 o 
   4   6   8       44.35       48.28      8.58 o 
   5   6   8       22.89       21.55      7.58 o 
   6   6   8        1.92        4.59      6.18 o 
   7   6   8       96.43       99.16     14.17 o 
   8   6   8      142.49      135.07     16.76 o 
   9   6   8       30.52       15.76      9.58 o 
  10   6   8        0.26       -7.98      8.78 o 
  -5   7   8        7.72        7.98     13.97 o 
  -4   7   8       78.72       80.80     17.96 o 
  -3   7   8      146.68      118.51     18.75 o 
  -2   7   8      239.94      242.50     14.01 o 
  -1   7   8      176.12      188.15      8.95 o 
   0   7   8      182.37      177.40      8.68 o 
   1   7   8        1.85       -0.03      3.04 o 
   2   7   8       33.03       31.32      5.03 o 
   3   7   8       57.53       64.64      9.78 o 
   4   7   8      166.80      172.97     15.56 o 
   5   7   8       76.38       80.20     11.77 o 
   6   7   8       79.50      102.35     14.17 o 
   7   7   8      199.05      161.80     17.96 o 
   8   7   8        8.43       11.57      9.38 o 
   9   7   8        0.07       -5.19      8.58 o 
  -4   8   8       11.70       -2.99     10.57 o 
  -3   8   8       63.09       84.39     17.96 o 
  -2   8   8      218.56      211.48     24.14 o 
  -1   8   8       93.26      100.92     11.77 o 
   0   8   8       54.91       55.58      5.98 o 
   1   8   8        1.30       -1.99      3.02 o 
   2   8   8       46.57       59.70      6.19 o 
   3   8   8        3.29        6.63      4.39 o 
   4   8   8      141.97      177.16     16.76 o 
   5   8   8      407.38      445.70     24.94 o 
   6   8   8       63.04       65.84     11.97 o 
   7   8   8       30.32       31.32     10.57 o 
   8   8   8        6.25       -2.59      8.98 o 
   9   8   8       48.59       55.06     14.17 o 
  -2   9   8       18.47       18.35     12.97 o 
  -1   9   8        3.74        4.80      8.08 o 
   0   9   8       72.23       74.21      9.66 o 
   1   9   8       14.42       23.45      5.01 o 
   2   9   8      214.95      242.24     13.47 o 
   3   9   8       58.81       55.55      8.18 o 
   4   9   8       72.82       91.77     12.77 o 
   5   9   8        7.04       15.96      7.98 o 
   6   9   8        1.40        0.60      6.98 o 
   7   9   8       20.00       20.55      9.98 o 
   8   9   8       23.91       16.76     10.77 o 
   0  10   8       21.52       18.16     11.77 o 
   1  10   8      138.62      161.40     20.35 o 
   2  10   8       76.64       76.21     15.76 o 
   3  10   8      181.48      176.50     18.65 o 
   4  10   8        6.48        2.00      6.42 o 
   5  10   8        2.35        3.19      7.18 o 
   6  10   8        0.40       -1.80      7.58 o 
  -4 -10   9       15.21       25.74     13.37 o 
  -3 -10   9       83.01      109.73     18.75 o 
  -2 -10   9       24.21       26.93     12.57 o 
  -6  -9   9        5.47        6.59      6.75 o 
  -5  -9   9        5.27        1.46      6.88 o 
  -4  -9   9      100.77       77.86     29.63 o 
  -3  -9   9      199.34      187.14     21.75 o 
  -2  -9   9       38.90        8.18      9.78 o 
  -1  -9   9        2.74       16.96     10.57 o 
   0  -9   9       34.81       51.07     12.77 o 
   1  -9   9        2.41       10.97      9.38 o 
  -8  -8   9        0.84        5.19     12.37 o 
  -7  -8   9       61.19       70.01     11.27 o 
  -6  -8   9       72.04       71.44      9.86 o 
  -5  -8   9       66.24       67.94      9.60 o 
  -4  -8   9      180.84      205.87     15.00 o 
  -3  -8   9        8.08        7.78      5.78 o 
  -2  -8   9       22.02       19.35      9.78 o 
  -1  -8   9        0.21       19.15      9.58 o 
   0  -8   9        5.72       -2.39      6.78 o 
   1  -8   9        3.26        4.19      8.18 o 
   2  -8   9       59.01       53.87     12.77 o 
   3  -8   9        5.51        8.38      8.78 o 
  -8  -7   9       60.75       77.21     17.96 o 
  -7  -7   9       54.29       32.72     12.97 o 
  -6  -7   9      166.12      193.45     21.25 o 
  -5  -7   9      157.34      148.78     12.24 o 
  -4  -7   9       10.16       13.57      5.14 o 
  -3  -7   9       41.43       46.03     14.66 o 
  -2  -7   9      479.62      506.65     18.32 o 
  -1  -7   9       36.50       35.60      6.33 o 
   0  -7   9        8.90        7.78      7.98 o 
   1  -7   9       14.99       14.36      8.58 o 
   2  -7   9      204.59      176.56     18.75 o 
   3  -7   9       43.47       42.89     11.37 o 
   4  -7   9       26.22       23.94     10.57 o 
  -9  -6   9       57.38       95.17     19.95 o 
  -8  -6   9      326.50      265.74     27.93 o 
  -7  -6   9       36.95       34.32     12.17 o 
  -6  -6   9      496.62      505.11     33.22 o 
  -5  -6   9        3.66        9.98      4.99 o 
  -4  -6   9        2.81       -0.96      3.69 o 
  -3  -6   9       16.74       12.50      4.93 o 
  -2  -6   9      385.51      365.95     28.93 o 
  -1  -6   9      144.41      145.16     10.23 o 
   0  -6   9      287.55      257.45     11.64 o 
   1  -6   9       78.75       69.43     11.37 o 
   2  -6   9        2.44        5.59      6.18 o 
   3  -6   9       41.86       47.08     10.37 o 
   4  -6   9        2.04       -1.20      6.38 o 
   5  -6   9       20.41       30.72     10.77 o 
   6  -6   9       21.57       18.95      9.98 o 
  -9  -5   9       29.78       17.76     12.17 o 
  -8  -5   9       36.59       38.51     13.77 o 
  -7  -5   9        5.41        7.78      8.38 o 
  -6  -5   9        2.36        3.79      8.58 o 
  -5  -5   9        2.54       -0.19      3.50 o 
  -4  -5   9      658.01      648.92     19.69 o 
  -3  -5   9      250.79      255.78     11.56 o 
  -2  -5   9      103.79      101.19      8.39 o 
  -1  -5   9     1058.66     1056.74     25.53 o 
   0  -5   9      140.18      131.53      8.95 o 
   1  -5   9      253.89      256.57     24.24 o 
   2  -5   9       15.03        8.38      6.18 o 
   3  -5   9        4.69        2.79      5.99 o 
   4  -5   9        1.77        0.80      5.99 o 
   5  -5   9        9.68        2.99      6.58 o 
   6  -5   9      106.06       83.39     14.36 o 
   7  -5   9       19.61       18.55      9.98 o 
 -10  -4   9        2.32       -9.78     11.77 o 
  -9  -4   9        2.65       14.36     11.57 o 
  -8  -4   9        0.14        1.20      8.78 o 
  -7  -4   9       18.91       15.36      8.98 o 
  -6  -4   9       79.27       65.24     13.37 o 
  -5  -4   9      601.63      574.10     17.29 o 
  -4  -4   9      695.47      687.06     19.22 o 
  -3  -4   9      380.71      372.68     13.10 o 
  -2  -4   9      685.05      691.87     18.52 o 
  -1  -4   9      170.82      195.85      9.17 o 
   0  -4   9       62.97       70.75      6.31 o 
   1  -4   9       18.42       12.67      3.54 o 
   2  -4   9      142.37      125.23      7.34 o 
   3  -4   9        7.55        7.58      5.99 o 
   4  -4   9      132.51      131.48     14.96 o 
   5  -4   9      221.59      208.69     19.75 o 
   6  -4   9       69.28       84.19     14.17 o 
   7  -4   9       37.61       36.31     11.77 o 
 -10  -3   9        2.36       -6.38      9.18 o 
  -9  -3   9        0.29       -0.80      9.18 o 
  -8  -3   9       37.99       53.67     13.77 o 
  -7  -3   9        0.08       -0.59      4.45 o 
  -6  -3   9      218.90      224.54     12.62 o 
  -5  -3   9       21.25       28.97      5.62 o 
  -4  -3   9        2.34        6.97      5.59 o 
  -3  -3   9       56.36       57.13      5.61 o 
  -2  -3   9       60.90       61.11      5.74 o 
  -1  -3   9        1.10        4.09      2.68 o 
   0  -3   9      120.32      110.35      7.10 o 
   1  -3   9      360.36      343.43     11.05 o 
   2  -3   9      110.06      105.69      6.59 o 
   3  -3   9     1126.33     1069.58     52.87 o 
   4  -3   9      474.61      403.01     22.74 o 
   5  -3   9       81.87       81.40     12.97 o 
   6  -3   9       79.84       79.20     13.97 o 
   7  -3   9      107.87       97.56     16.36 o 
   8  -3   9        0.65       -1.20      8.18 o 
 -10  -2   9        9.97       30.33     12.37 o 
  -9  -2   9       52.73       49.91      9.46 o 
  -8  -2   9       18.26       15.23      6.55 o 
  -7  -2   9        2.12       -1.43      4.71 o 
  -6  -2   9       17.16       12.04      5.14 o 
  -5  -2   9       19.71       15.64      4.70 o 
  -4  -2   9       69.94       77.54      6.22 o 
  -3  -2   9      121.40      117.57      5.95 o 
  -2  -2   9      121.47      123.08      6.24 o 
  -1  -2   9      203.61      241.13      8.88 o 
   0  -2   9       32.17       38.12      4.37 o 
   1  -2   9      355.49      356.35     11.22 o 
   2  -2   9      603.30      564.63     15.09 o 
   3  -2   9      329.06      335.81     11.30 o 
   4  -2   9      149.91      146.27      9.78 o 
   5  -2   9      122.33      120.30      8.18 o 
   6  -2   9        7.74       23.54      9.38 o 
   7  -2   9        0.31        7.38      8.58 o 
   8  -2   9        8.22        2.59     10.77 o 
   9  -2   9       68.32       47.88     15.76 o 
  -9  -1   9       19.29        5.77     17.06 o 
  -8  -1   9        4.44        7.80      7.08 o 
  -7  -1   9       33.91       29.58      6.81 o 
  -6  -1   9      757.26      716.77     23.54 o 
  -5  -1   9      434.40      438.31     16.08 o 
  -4  -1   9     1929.91     1833.29     39.43 o 
  -3  -1   9      797.87      756.95     14.09 o 
  -2  -1   9      351.13      334.31      9.30 o 
  -1  -1   9      244.41      248.64     11.07 o 
   0  -1   9       87.56      113.11      5.93 o 
   1  -1   9      161.35      183.27      7.74 o 
   2  -1   9      221.93      201.79      8.38 o 
   3  -1   9      664.50      660.05     17.86 o 
   4  -1   9       57.24       52.00      5.47 o 
   5  -1   9      437.97      421.07     21.55 o 
   6  -1   9        8.09        4.08      8.48 o 
   7  -1   9      197.73      216.67     22.74 o 
   8  -1   9      195.16      180.55     22.34 o 
   9  -1   9        7.87        7.78     10.37 o 
  -9   0   9       51.19       59.27     10.36 o 
  -8   0   9      223.61      215.06     30.33 o 
  -7   0   9      509.24      529.56     20.45 o 
  -6   0   9      429.91      437.15     35.91 o 
  -5   0   9      678.69      681.58     21.20 o 
  -4   0   9     1525.61     1488.68     66.93 o 
  -3   0   9      711.81      674.10     18.85 o 
  -2   0   9     1567.45     1546.19     24.78 o 
  -1   0   9       58.90       54.26      4.31 o 
   0   0   9     2957.77     3149.86     63.24 o 
   1   0   9     2620.98     2714.91     49.58 o 
   2   0   9     1311.74     1252.49     26.65 o 
   3   0   9     2587.74     2597.01     48.90 o 
   4   0   9       68.20       55.93      5.41 o 
   5   0   9      792.90      795.14     20.89 o 
   6   0   9       18.69       21.24      4.76 o 
   7   0   9       50.29       65.22      7.34 o 
   8   0   9       10.47        6.38      9.78 o 
   9   0   9      108.80       94.57     18.35 o 
  -9   1   9       68.20       65.84     17.36 o 
  -8   1   9      173.04      170.39     29.73 o 
  -7   1   9      369.48      378.96     17.53 o 
  -6   1   9      408.15      427.65     17.63 o 
  -5   1   9      550.90      559.43     19.13 o 
  -4   1   9        3.21        1.82      3.99 o 
  -3   1   9      548.05      503.76     21.65 o 
  -2   1   9     1407.52     1414.75     38.41 o 
  -1   1   9     4523.48     4706.39     67.10 o 
   0   1   9     1569.95     1463.50     30.92 o 
   1   1   9     3576.61     3481.01     86.59 o 
   2   1   9     1725.26     1635.76     44.69 o 
   3   1   9      927.64      881.23     27.73 o 
   4   1   9     1138.37     1179.84     32.12 o 
   5   1   9       17.23       15.22      4.24 o 
   6   1   9       22.69       33.06      5.54 o 
   7   1   9      129.20      152.90     16.26 o 
   8   1   9      721.26      767.88     23.63 o 
   9   1   9      160.01      144.24     20.95 o 
  10   1   9       69.65       56.26     15.76 o 
  -8   2   9        0.54        3.59     10.77 o 
  -7   2   9       22.49       17.35      9.28 o 
  -6   2   9       63.47       52.65      8.27 o 
  -5   2   9        2.37       -3.61      4.13 o 
  -4   2   9       35.17       28.91      5.85 o 
  -3   2   9        4.61        4.40      3.72 o 
  -2   2   9      304.31      251.68     25.34 o 
  -1   2   9     1692.05     1724.42     36.18 o 
   0   2   9      752.35      730.20     25.34 o 
   1   2   9      916.60      865.27     27.93 o 
   2   2   9      454.35      519.72     19.35 o 
   3   2   9       89.18       84.79      8.78 o 
   4   2   9      669.46      734.79     25.94 o 
   5   2   9      265.06      277.52     14.96 o 
   6   2   9     1179.38     1088.71     36.11 o 
   7   2   9      178.57      189.02     11.37 o 
   8   2   9      118.79      110.96     10.14 o 
   9   2   9       18.96       30.39      8.78 o 
  10   2   9       18.81       11.77     12.77 o 
  -8   3   9       73.71       98.76     19.95 o 
  -7   3   9      228.27      187.74     23.74 o 
  -6   3   9      356.56      371.00     32.82 o 
  -5   3   9      329.30      321.15     14.76 o 
  -4   3   9      597.25      586.32     19.37 o 
  -3   3   9       57.65       48.39     11.37 o 
  -2   3   9       93.43       98.36      8.18 o 
  -1   3   9        4.19        4.85      3.14 o 
   0   3   9      805.54      845.76     21.47 o 
   1   3   9       92.70       74.62      7.98 o 
   2   3   9      224.62      208.49     11.97 o 
   3   3   9      112.49      108.73     10.17 o 
   4   3   9        1.38        6.78      4.59 o 
   5   3   9       70.48       78.61      9.98 o 
   6   3   9       64.83       79.60     10.77 o 
   7   3   9      148.72      122.50     13.17 o 
   8   3   9       15.14       20.75      7.98 o 
   9   3   9        1.07        0.08      5.66 o 
  10   3   9       52.70       43.54      8.67 o 
  -7   4   9      173.51      170.18     24.14 o 
  -6   4   9      169.50      155.82     22.34 o 
  -5   4   9       18.24       17.48      5.80 o 
  -4   4   9       42.39       35.37      6.31 o 
  -3   4   9      433.36      415.01     15.55 o 
  -2   4   9     2688.58     2560.09     40.63 o 
  -1   4   9     2016.96     1906.28     40.31 o 
   0   4   9     2754.68     2710.59     53.10 o 
   1   4   9     1956.60     1839.66     50.87 o 
   2   4   9      813.71      777.28     26.93 o 
   3   4   9      232.61      223.05     13.77 o 
   4   4   9      224.32      211.88     13.77 o 
   5   4   9        3.94        3.59      5.39 o 
   6   4   9       99.69       84.39     11.17 o 
   7   4   9      203.43      202.90     17.76 o 
   8   4   9      205.70      253.77     18.95 o 
   9   4   9       45.47       47.88     10.57 o 
  10   4   9        7.77       20.35     10.17 o 
  -7   5   9       65.81       63.04     17.96 o 
  -6   5   9       86.49      102.35     20.35 o 
  -5   5   9      100.57       88.78     17.76 o 
  -4   5   9       45.27       49.03      7.27 o 
  -3   5   9     1218.11     1090.57     28.37 o 
  -2   5   9      632.15      601.95     14.58 o 
  -1   5   9     1871.46     1814.68     31.42 o 
   0   5   9      634.22      581.89     14.13 o 
   1   5   9      744.77      749.19     20.19 o 
   2   5   9      800.02      827.16     28.93 o 
   3   5   9      470.29      489.39     21.35 o 
   4   5   9      587.35      559.02     23.94 o 
   5   5   9      624.83      622.26     26.53 o 
   6   5   9      557.04      570.59     26.73 o 
   7   5   9      757.29      719.62     31.32 o 
   8   5   9       67.24       69.23     12.17 o 
   9   5   9       73.64       67.43     12.77 o 
  10   5   9        6.54        0.60      8.38 o 
  -6   6   9        3.09        4.99     12.97 o 
  -5   6   9      134.20      138.46     22.34 o 
  -4   6   9       55.56       53.47     15.76 o 
  -3   6   9      234.83      211.73     11.99 o 
  -2   6   9        1.53        0.67      4.29 o 
  -1   6   9      197.94      203.61      8.85 o 
   0   6   9        5.61        0.22      3.06 o 
   1   6   9      450.07      431.05     12.32 o 
   2   6   9       44.69       40.30      8.38 o 
   3   6   9      877.42      806.01     29.93 o 
   4   6   9      514.26      458.87     22.34 o 
   5   6   9     1203.23     1199.04     41.70 o 
   6   6   9      169.36      168.78     16.76 o 
   7   6   9      127.05      151.43     16.96 o 
   8   6   9       31.74       29.53     10.17 o 
   9   6   9       55.00       55.66     12.57 o 
  -5   7   9       44.86       39.10     17.56 o 
  -4   7   9        1.38       -9.98      9.98 o 
  -3   7   9        1.82       -8.78      8.78 o 
  -2   7   9        3.50        7.78      9.38 o 
  -1   7   9      166.24      151.69      9.04 o 
   0   7   9       35.85       29.97      4.78 o 
   1   7   9        9.20        4.55      3.43 o 
   2   7   9      442.81      441.21     15.79 o 
   3   7   9       55.91       57.46      9.78 o 
   4   7   9       52.86       59.05     10.77 o 
   5   7   9        0.63        0.60      5.99 o 
   6   7   9       40.63       35.51      9.58 o 
   7   7   9        2.93        6.78      8.18 o 
   8   7   9       49.43       29.53     11.37 o 
   9   7   9        0.57        8.38      8.98 o 
  -3   8   9      105.23      104.14     19.35 o 
  -2   8   9       68.81       69.23     15.76 o 
  -1   8   9       90.74       84.57     10.00 o 
   0   8   9        9.34       12.32      4.05 o 
   1   8   9       11.13        7.28      4.16 o 
   2   8   9        0.03       -3.49      4.09 o 
   3   8   9       35.90       29.93      8.58 o 
   4   8   9        0.12       -2.79      6.38 o 
   5   8   9       86.65       80.40     12.57 o 
   6   8   9       35.40       45.09     10.57 o 
   7   8   9       69.23       59.45     12.57 o 
   8   8   9        0.05       -1.20      7.98 o 
  -2   9   9        7.32       -1.00     10.57 o 
  -1   9   9        3.19       -7.18      8.78 o 
   0   9   9       20.50       12.38      7.05 o 
   1   9   9       36.37       25.66      5.19 o 
   2   9   9      190.27      171.79     24.74 o 
   3   9   9      217.07      233.39     14.09 o 
   4   9   9       59.86       50.87     10.97 o 
   5   9   9       33.52       25.34      9.18 o 
   6   9   9        4.74       10.17      9.18 o 
   7   9   9        0.38       -5.99      7.78 o 
   1  10   9      115.79      110.33     17.96 o 
   2  10   9       45.70       50.93      8.41 o 
   3  10   9       50.50       49.27      8.80 o 
   4  10   9      111.20       95.17     14.36 o 
   5  10   9        2.05        9.18      7.98 o 
  -6  -9  10       87.38       85.83     11.87 o 
  -5  -9  10       96.08      109.48     13.47 o 
  -4  -9  10      114.48      135.71     13.39 o 
  -3  -9  10      260.38      301.06     23.74 o 
  -2  -9  10        7.06       17.96     11.77 o 
  -1  -9  10      111.84      120.30     18.35 o 
   0  -9  10       66.73       64.44     14.17 o 
  -7  -8  10        5.99       -0.60     10.37 o 
  -6  -8  10      148.68      169.27     14.42 o 
  -5  -8  10       25.15       31.93     13.17 o 
  -4  -8  10       20.42       20.60      9.08 o 
  -3  -8  10       20.46       15.94      6.58 o 
  -2  -8  10      168.60      150.43     18.55 o 
  -1  -8  10       52.38       45.29     11.57 o 
   0  -8  10      481.48      465.05     27.53 o 
   1  -8  10       91.39       90.38     15.56 o 
   2  -8  10       59.88       57.86     13.17 o 
   3  -8  10       30.39       25.34     10.77 o 
  -8  -7  10        0.46        0.00     11.17 o 
  -7  -7  10        0.43        6.58      9.58 o 
  -6  -7  10       36.30       31.84     17.96 o 
  -5  -7  10       46.93       46.11      7.81 o 
  -4  -7  10        1.29        4.77      4.93 o 
  -3  -7  10       19.90       23.45      9.48 o 
  -2  -7  10        4.35        6.42      7.68 o 
  -1  -7  10        2.79        6.58      7.58 o 
   0  -7  10       94.70      118.51     15.76 o 
   1  -7  10       89.83       89.38     13.97 o 
   2  -7  10        1.10       -4.59      7.38 o 
   3  -7  10        1.47        7.18      8.18 o 
   4  -7  10       30.06        7.58      8.78 o 
  -9  -6  10       30.18       18.55     13.77 o 
  -8  -6  10       34.39       34.51     13.17 o 
  -7  -6  10      106.79      115.32     19.55 o 
  -6  -6  10      450.07      400.81     27.13 o 
  -5  -6  10       16.40       26.67      9.38 o 
  -4  -6  10      171.08      165.74     12.37 o 
  -3  -6  10        0.12       -1.84      6.28 o 
  -2  -6  10        5.48        4.63      4.58 o 
  -1  -6  10       98.82      108.06     21.45 o 
   0  -6  10      470.83      458.55     15.96 o 
   1  -6  10      129.73      124.89     14.96 o 
   2  -6  10        4.42        0.60      6.38 o 
   3  -6  10        6.12        2.39      7.98 o 
   4  -6  10       25.51       22.94      9.38 o 
   5  -6  10        0.04       -2.59      7.58 o 
  -9  -5  10       56.87       80.20     17.56 o 
  -8  -5  10      205.11      228.44     25.74 o 
  -7  -5  10        1.26        1.60      7.98 o 
  -6  -5  10       40.78       38.11     11.37 o 
  -5  -5  10      254.28      240.93     12.42 o 
  -4  -5  10      721.47      666.71     20.22 o 
  -3  -5  10       70.76       78.25      7.95 o 
  -2  -5  10      198.13      187.78     22.54 o 
  -1  -5  10      321.13      325.68     13.12 o 
   0  -5  10      554.95      522.92     32.32 o 
   1  -5  10      276.92      276.47     11.30 o 
   2  -5  10       14.97       10.57      6.38 o 
   3  -5  10        5.78        0.20      5.99 o 
   4  -5  10        9.68       10.37      8.18 o 
   5  -5  10        7.46       16.56      8.78 o 
   6  -5  10       20.64       27.53     10.37 o 
  -9  -4  10       55.14       64.84     16.56 o 
  -8  -4  10       24.33       35.31     12.97 o 
  -7  -4  10       97.06       86.79     16.36 o 
  -6  -4  10       36.68       41.10     11.17 o 
  -5  -4  10       45.66       60.85     11.77 o 
  -4  -4  10       15.98        8.88      5.49 o 
  -3  -4  10      183.32      185.97      9.95 o 
  -2  -4  10      309.54      305.58     17.96 o 
  -1  -4  10     1083.59     1054.39     24.97 o 
   0  -4  10       90.49       89.32      7.98 o 
   1  -4  10      138.98      156.14      8.85 o 
   2  -4  10       55.41       67.50      6.31 o 
   3  -4  10      288.85      289.88     18.75 o 
   4  -4  10       75.63       73.22     11.97 o 
   5  -4  10      130.17      143.45     16.96 o 
   6  -4  10       23.72       13.97      8.18 o 
   7  -4  10       42.06       42.10     12.37 o 
  -9  -3  10        4.08       -2.39      8.78 o 
  -8  -3  10        2.54        7.78      9.78 o 
  -7  -3  10      168.43      171.09     13.37 o 
  -6  -3  10       17.56       22.69      5.93 o 
  -5  -3  10        7.59       -3.19      5.79 o 
  -4  -3  10      121.02      134.48      7.60 o 
  -3  -3  10     1483.69     1433.50     30.65 o 
  -2  -3  10        3.18        3.86      3.02 o 
  -1  -3  10       52.04       54.97      5.64 o 
   0  -3  10      120.46      121.54      7.82 o 
   1  -3  10        6.15        0.42      2.49 o 
   2  -3  10      716.79      671.39     17.53 o 
   3  -3  10        2.06        0.84      2.95 o 
   4  -3  10      694.32      686.11     31.12 o 
   5  -3  10       86.24       73.42     12.77 o 
   6  -3  10       29.68       15.76      8.98 o 
   7  -3  10       21.39       16.56     10.37 o 
   8  -3  10        1.10       -2.39      9.18 o 
  -9  -2  10        4.72        6.71      8.88 o 
  -8  -2  10        4.84       -1.78      7.98 o 
  -7  -2  10      293.43      285.22     14.60 o 
  -6  -2  10      157.66      161.29     18.85 o 
  -5  -2  10       81.55       88.46      8.62 o 
  -4  -2  10      114.83      119.51      9.16 o 
  -3  -2  10      225.53      236.87     13.87 o 
  -2  -2  10        5.95        8.43      2.69 o 
  -1  -2  10       33.39       33.36      4.16 o 
   0  -2  10        7.52        5.69      2.81 o 
   1  -2  10       10.48        4.99      2.82 o 
   2  -2  10      244.04      266.18     12.07 o 
   3  -2  10      767.54      769.45     19.79 o 
   4  -2  10        9.52        8.86      3.67 o 
   5  -2  10       32.80       32.89      6.18 o 
   6  -2  10      108.61      127.09     17.16 o 
   7  -2  10        0.60        4.99      8.58 o 
   8  -2  10        8.54       17.76     11.17 o 
  -9  -1  10       10.54       15.50      7.54 o 
  -8  -1  10       15.97        3.61      5.93 o 
  -7  -1  10        4.32       10.52      5.98 o 
  -6  -1  10      873.67      825.43     25.64 o 
  -5  -1  10      122.44      126.23     10.27 o 
  -4  -1  10      125.46      138.01     17.16 o 
  -3  -1  10       21.48       20.70      4.80 o 
  -2  -1  10      352.37      361.69     14.46 o 
  -1  -1  10       10.24        7.64      2.51 o 
   0  -1  10      160.89      158.27     18.75 o 
   1  -1  10      572.84      598.79     15.85 o 
   2  -1  10       48.95       35.66      7.08 o 
   3  -1  10      108.74       94.84      7.29 o 
   4  -1  10        3.92       -0.08      3.21 o 
   5  -1  10        2.19        8.03      3.87 o 
   6  -1  10        4.45        7.55      3.91 o 
   7  -1  10       40.64       28.73     10.97 o 
   8  -1  10      240.19      232.43     25.14 o 
   9  -1  10        5.35       -3.99      9.38 o 
  -9   0  10        1.88        5.83      7.04 o 
  -8   0  10       91.18       95.07     11.67 o 
  -7   0  10      242.95      246.06     16.08 o 
  -6   0  10      116.13      129.99     11.63 o 
  -5   0  10       91.47      100.71      9.52 o 
  -4   0  10      106.96      107.76      9.17 o 
  -3   0  10      569.72      584.57     25.84 o 
  -2   0  10        8.13       15.21      2.08 o 
  -1   0  10       69.56       70.77      5.16 o 
   0   0  10        1.69        2.49      2.89 o 
   1   0  10      134.85      159.73      7.55 o 
   2   0  10        2.73        0.45      2.58 o 
   3   0  10       68.58       76.25      6.66 o 
   4   0  10        1.33       -0.14      6.88 o 
   5   0  10        0.29        2.61      4.09 o 
   6   0  10      137.00      150.12      9.60 o 
   7   0  10       91.54      100.21      8.96 o 
   8   0  10        0.03        1.80      8.78 o 
   9   0  10        4.34       -1.00     10.37 o 
  -9   1  10       32.32       17.37     13.07 o 
  -8   1  10       90.67       67.86     10.69 o 
  -7   1  10      479.55      529.31     26.93 o 
  -6   1  10      440.66      443.22     18.54 o 
  -5   1  10      384.85      389.11     25.44 o 
  -4   1  10      239.30      219.26     11.44 o 
  -3   1  10      123.48      115.95      8.92 o 
  -2   1  10        6.77        7.93      1.60 o 
  -1   1  10      323.16      322.40     11.17 o 
   0   1  10      693.07      695.94     17.04 o 
   1   1  10     1120.17     1108.59     24.47 o 
   2   1  10     1310.68     1233.06     30.82 o 
   3   1  10      718.80      743.67     19.39 o 
   4   1  10       54.58       58.04     15.66 o 
   5   1  10       73.30       79.36      8.58 o 
   6   1  10        1.46       -0.35      4.59 o 
   7   1  10       13.95        8.27     10.77 o 
   8   1  10        4.28        2.26      4.76 o 
   9   1  10        1.32       -1.60      9.18 o 
  -8   2  10       95.49       95.56     19.95 o 
  -7   2  10      185.71      186.71     14.94 o 
  -6   2  10      329.20      308.49     16.43 o 
  -5   2  10      188.13      198.91     18.75 o 
  -4   2  10       38.02       40.38     12.67 o 
  -3   2  10      973.19      898.12     55.26 o 
  -2   2  10     2138.14     2188.87     61.65 o 
  -1   2  10     1438.90     1423.33     31.93 o 
   0   2  10      482.17      435.92     18.95 o 
   1   2  10     4246.29     4328.52    107.14 o 
   2   2  10      837.34      728.60     25.14 o 
   3   2  10      387.43      363.90     16.56 o 
   4   2  10      318.70      318.61     15.96 o 
   5   2  10       16.20        6.58      5.39 o 
   6   2  10     1126.01     1063.78     35.71 o 
   7   2  10      320.29      329.92     27.43 o 
   8   2  10      230.89      256.76     14.49 o 
   9   2  10        4.43       -0.57      5.89 o 
  10   2  10       38.53       15.76     12.97 o 
  -8   3  10       15.25       21.55     13.97 o 
  -7   3  10       19.02        3.59     10.57 o 
  -6   3  10      104.75      112.44     19.45 o 
  -5   3  10      215.29      208.02     12.69 o 
  -4   3  10      157.15      146.40     11.12 o 
  -3   3  10      716.74      639.49     21.45 o 
  -2   3  10      359.68      364.69     19.25 o 
  -1   3  10      648.65      637.67     18.75 o 
   0   3  10      646.73      571.03     17.27 o 
   1   3  10      155.55      169.18     11.37 o 
   2   3  10      558.77      531.69     20.95 o 
   3   3  10      418.25      417.17     18.55 o 
   4   3  10      644.33      635.63     24.74 o 
   5   3  10     1009.22      976.59     33.72 o 
   6   3  10      773.59      768.50     29.73 o 
   7   3  10      518.07      485.40     23.34 o 
   8   3  10      291.78      317.82     19.35 o 
   9   3  10      202.71      186.52     14.19 o 
  10   3  10        1.06       -5.12      5.93 o 
  -7   4  10       13.83       -1.60     11.77 o 
  -6   4  10        0.14       -2.19      9.98 o 
  -5   4  10       13.43       11.33      9.78 o 
  -4   4  10      313.19      267.16     13.36 o 
  -3   4  10      125.74      110.99     12.67 o 
  -2   4  10        1.91        6.81      4.28 o 
  -1   4  10      160.59      170.87     10.26 o 
   0   4  10      111.41      118.85     13.37 o 
   1   4  10      627.15      613.09     23.54 o 
   2   4  10      110.92      106.14     10.57 o 
   3   4  10      390.85      394.83     18.75 o 
   4   4  10      615.15      578.17     24.14 o 
   5   4  10      529.71      542.06     23.94 o 
   6   4  10       62.58       51.07      9.18 o 
   7   4  10       35.16       42.89     10.17 o 
   8   4  10        5.25        2.19      6.58 o 
   9   4  10       33.42       30.13     10.37 o 
  10   4  10       29.13       31.52     11.17 o 
  -6   5  10       42.49       43.89     16.36 o 
  -5   5  10       45.33       33.92     13.37 o 
  -4   5  10       60.50       44.59      7.15 o 
  -3   5  10       42.03       47.95      7.78 o 
  -2   5  10        2.56       -1.27      3.87 o 
  -1   5  10      424.14      443.30     16.25 o 
   0   5  10      324.01      340.17     13.56 o 
   1   5  10       29.94       25.34      6.58 o 
   2   5  10      134.09      121.30     11.97 o 
   3   5  10       16.54        6.78      5.39 o 
   4   5  10       34.31       36.51      8.38 o 
   5   5  10       62.13       40.50      8.98 o 
   6   5  10       80.40       72.02     11.57 o 
   7   5  10       69.00       95.36     13.97 o 
   8   5  10        0.01        4.99      7.38 o 
   9   5  10        0.98       -2.00      7.78 o 
  -5   6  10      279.34      223.05     27.53 o 
  -4   6  10      274.91      289.09     29.33 o 
  -3   6  10      400.23      394.22     17.96 o 
  -2   6  10      697.63      713.75     22.44 o 
  -1   6  10      632.66      636.26     15.93 o 
   0   6  10        6.93       10.45      5.19 o 
   1   6  10      101.96      120.03     13.57 o 
   2   6  10      951.47      874.84     31.52 o 
   3   6  10       50.00       52.27      9.38 o 
   4   6  10      525.08      555.23     25.14 o 
   5   6  10      530.25      586.75     26.93 o 
   6   6  10      433.09      456.67     24.94 o 
   7   6  10       83.60      112.92     15.16 o 
   8   6  10       72.76       72.22     13.17 o 
   9   6  10        3.46       17.36     10.77 o 
  -4   7  10      166.86      165.99     23.74 o 
  -3   7  10      150.19      157.21     21.95 o 
  -2   7  10      179.84      187.12     12.05 o 
  -1   7  10      115.46      125.26     10.59 o 
   0   7  10      336.99      355.79     12.08 o 
   1   7  10      113.04      120.64      9.04 o 
   2   7  10      255.64      253.77     16.76 o 
   3   7  10     1119.85     1091.31     38.31 o 
   4   7  10      426.55      396.22     21.75 o 
   5   7  10      263.94      287.89     19.55 o 
   6   7  10       48.24       56.66     11.17 o 
   7   7  10       69.47       52.47     11.77 o 
   8   7  10       36.63       44.69     11.97 o 
   9   7  10        9.35        1.80      9.78 o 
  -3   8  10        0.37       -2.79     10.37 o 
  -2   8  10       13.26       20.55     11.97 o 
  -1   8  10       53.08       44.29     12.77 o 
   0   8  10      124.55      137.45     10.30 o 
   1   8  10       46.32       46.78      5.81 o 
   2   8  10       32.89       46.49      9.78 o 
   3   8  10      246.87      268.54     18.75 o 
   4   8  10      140.72      114.32     14.36 o 
   5   8  10       52.42       29.13      9.58 o 
   6   8  10       71.62       57.26     11.97 o 
   7   8  10        1.23        2.99      8.18 o 
   8   8  10       57.75       73.82     14.56 o 
  -1   9  10        0.94       -2.79      9.58 o 
   0   9  10       19.03       30.46     10.57 o 
   1   9  10       19.57       17.91      5.17 o 
   2   9  10        0.15        0.34      5.27 o 
   3   9  10       17.46       13.77      8.38 o 
   4   9  10       23.33       33.92     10.37 o 
   5   9  10        0.14       -1.40      7.38 o 
   6   9  10        2.63        4.59      9.18 o 
   7   9  10       48.18       31.52     11.37 o 
   2  10  10       39.46       28.87      9.48 o 
   3  10  10       52.04       45.69     10.97 o 
   4  10  10       47.62       38.31     10.17 o 
  -5  -9  11       76.32       92.02     11.97 o 
  -4  -9  11        9.55       14.64      7.27 o 
  -3  -9  11        6.28        6.18      8.98 o 
  -2  -9  11       94.75      119.70     19.15 o 
  -1  -9  11       13.83       10.77     10.17 o 
  -7  -8  11      124.85      169.98     23.94 o 
  -6  -8  11      156.56      194.72     24.54 o 
  -5  -8  11      154.98      168.46     14.36 o 
  -4  -8  11      117.79      135.11     12.92 o 
  -3  -8  11       11.89        8.26      5.84 o 
  -2  -8  11       18.38       25.94     10.57 o 
  -1  -8  11      340.89      362.71     24.74 o 
   0  -8  11      299.13      249.38     23.74 o 
   1  -8  11       95.65       70.83     14.17 o 
   2  -8  11       70.43       79.40     15.36 o 
  -8  -7  11      143.42      207.69     26.93 o 
  -7  -7  11       50.73       73.82     16.76 o 
  -6  -7  11       26.67       37.31     13.17 o 
  -5  -7  11      104.34      100.07     10.68 o 
  -4  -7  11      177.13      159.78     12.81 o 
  -3  -7  11      340.22      368.97     32.02 o 
  -2  -7  11      128.07      131.35     11.27 o 
  -1  -7  11      461.71      428.94     25.74 o 
   0  -7  11      123.89      152.42     17.96 o 
   1  -7  11      201.50      211.08     21.15 o 
   2  -7  11      157.39      143.25     17.76 o 
   3  -7  11      120.26      110.53     16.36 o 
   4  -7  11       89.29       76.41     14.96 o 
  -8  -6  11       23.58       34.32     13.17 o 
  -7  -6  11       14.82        5.79      9.58 o 
  -6  -6  11       90.39       66.84     15.56 o 
  -5  -6  11       38.96       28.73     11.17 o 
  -4  -6  11        1.17        0.68      4.70 o 
  -3  -6  11      294.36      262.16     13.33 o 
  -2  -6  11      246.10      217.66     11.63 o 
  -1  -6  11      262.55      257.14     31.72 o 
   0  -6  11       16.48       23.26      6.88 o 
   1  -6  11      112.69      100.75     13.97 o 
   2  -6  11        3.04        8.98      7.38 o 
   3  -6  11       66.39       57.26     12.17 o 
   4  -6  11      174.22      201.50     20.55 o 
   5  -6  11       71.34       63.84     13.97 o 
  -9  -5  11       45.58       76.61     18.55 o 
  -8  -5  11       23.20       61.05     15.56 o 
  -7  -5  11       38.50       42.50     13.57 o 
  -6  -5  11        6.93       -0.40      7.78 o 
  -5  -5  11        2.36        5.99      8.38 o 
  -4  -5  11       86.90       82.06      8.30 o 
  -3  -5  11      108.01      103.63     11.07 o 
  -2  -5  11      181.32      184.46     11.01 o 
  -1  -5  11      191.08      190.28     11.05 o 
   0  -5  11       12.45       14.70      4.44 o 
   1  -5  11        7.92        1.87      3.69 o 
   2  -5  11        9.55       -3.19      6.38 o 
   3  -5  11       14.06       -5.79      5.79 o 
   4  -5  11       46.20       42.30     10.97 o 
   5  -5  11       39.23       46.68     11.77 o 
   6  -5  11       10.07        4.79      8.78 o 
  -9  -4  11      139.13      156.21     23.14 o 
  -8  -4  11      128.39      122.90     20.35 o 
  -7  -4  11        1.11       -2.99      7.78 o 
  -6  -4  11        4.61        9.58      8.58 o 
  -5  -4  11       44.08       38.31     10.57 o 
  -4  -4  11       66.24       63.26      6.90 o 
  -3  -4  11      908.81      912.67     63.34 o 
  -2  -4  11      320.53      324.31     12.72 o 
  -1  -4  11      523.42      523.98     21.25 o 
   0  -4  11      354.21      343.37     12.63 o 
   1  -4  11      103.75      103.90      8.05 o 
   2  -4  11       28.37       27.34      4.79 o 
   3  -4  11       20.39        0.60      5.99 o 
   4  -4  11      211.06      188.73     18.95 o 
   5  -4  11       15.90       -4.79      6.38 o 
   6  -4  11       39.59       28.53     10.57 o 
   7  -4  11       11.34       16.16     10.37 o 
  -9  -3  11       56.45       99.35     19.55 o 
  -8  -3  11       93.83       82.20     17.16 o 
  -7  -3  11       85.33      102.89     10.76 o 
  -6  -3  11       40.96       52.86      7.91 o 
  -5  -3  11      377.75      362.11     24.14 o 
  -4  -3  11     1053.18     1057.39     40.70 o 
  -3  -3  11      615.72      622.51     46.68 o 
  -2  -3  11       14.79       16.47      3.76 o 
  -1  -3  11       36.05       35.86      4.85 o 
   0  -3  11        3.50        4.50      3.15 o 
   1  -3  11      106.08       92.34     10.77 o 
   2  -3  11       25.55       27.26      4.72 o 
   3  -3  11      123.93      130.33      7.93 o 
   4  -3  11      128.43      132.67     15.96 o 
   5  -3  11      529.09      532.49     28.93 o 
   6  -3  11       60.25       73.42     14.36 o 
   7  -3  11       49.24       52.27     13.37 o 
  -9  -2  11        0.55        4.23      6.81 o 
  -8  -2  11      112.53      116.23     25.34 o 
  -7  -2  11      127.63      117.43     17.46 o 
  -6  -2  11      108.63      125.83     11.33 o 
  -5  -2  11      270.29      256.58     12.80 o 
  -4  -2  11      850.44      846.51     34.32 o 
  -3  -2  11        3.10        0.80      2.49 o 
  -2  -2  11      246.59      235.52      9.20 o 
  -1  -2  11       16.88       20.28      4.39 o 
   0  -2  11       18.57       23.16      5.09 o 
   1  -2  11      106.85       86.29      6.85 o 
   2  -2  11      252.25      265.28     16.96 o 
   3  -2  11      105.01      118.65      8.39 o 
   4  -2  11      379.43      387.86     16.96 o 
   5  -2  11      162.82      174.77     18.95 o 
   6  -2  11        1.88        0.40      7.98 o 
   7  -2  11        5.11        0.40      8.58 o 
   8  -2  11       57.40       49.48     14.76 o 
  -9  -1  11        1.28       -8.78      8.78 o 
  -8  -1  11        1.20       -1.96      6.14 o 
  -7  -1  11       78.18       79.63      9.91 o 
  -6  -1  11      354.13      327.83     26.93 o 
  -5  -1  11      533.92      509.62     27.53 o 
  -4  -1  11       11.78        5.17      7.68 o 
  -3  -1  11       86.53       84.59     11.17 o 
  -2  -1  11       24.63       31.05      3.64 o 
  -1  -1  11       21.21       23.03      3.78 o 
   0  -1  11      202.09      197.84      8.46 o 
   1  -1  11     1318.02     1319.27     28.39 o 
   2  -1  11      760.32      804.22     20.40 o 
   3  -1  11       94.01       93.69     10.77 o 
   4  -1  11        3.78       -0.29      7.38 o 
   5  -1  11       13.99       17.41      4.80 o 
   6  -1  11       28.58       33.16      5.79 o 
   7  -1  11        0.74        4.79      8.38 o 
   8  -1  11       68.60       85.59     17.16 o 
  -9   0  11        2.48       10.92      7.90 o 
  -8   0  11       10.73        4.67      6.50 o 
  -7   0  11       48.17       46.30      8.89 o 
  -6   0  11        6.81        8.14     11.47 o 
  -5   0  11      211.69      185.63     13.00 o 
  -4   0  11       66.27       62.73      7.82 o 
  -3   0  11       53.45       63.39      7.41 o 
  -2   0  11      104.06      103.09      5.14 o 
  -1   0  11      396.54      397.88     11.65 o 
   0   0  11      462.81      451.00     13.14 o 
   1   0  11      216.31      226.96      9.31 o 
   2   0  11       27.51       28.49      4.46 o 
   3   0  11       11.03       12.79      6.18 o 
   4   0  11        6.40        8.62      3.87 o 
   5   0  11       20.82       23.06      5.01 o 
   6   0  11      312.73      294.88     12.91 o 
   7   0  11       15.11       18.02      5.68 o 
   8   0  11       84.70       94.97     18.16 o 
   9   0  11       71.90       58.46     15.96 o 
  -8   1  11        1.98        8.66      7.16 o 
  -7   1  11       43.56       60.94      9.88 o 
  -6   1  11      129.01      129.98     22.15 o 
  -5   1  11        4.17        8.84      5.17 o 
  -4   1  11      158.88      155.60     11.48 o 
  -3   1  11       11.07       15.79      5.08 o 
  -2   1  11      750.81      749.07     21.16 o 
  -1   1  11      576.45      591.00     14.81 o 
   0   1  11        7.63        5.87      2.78 o 
   1   1  11      249.53      268.94     10.30 o 
   2   1  11        2.32        1.16      3.03 o 
   3   1  11        3.85        3.53      3.24 o 
   4   1  11       90.99       84.07      7.66 o 
   5   1  11       59.64       63.23      7.12 o 
   6   1  11        8.19        4.28      4.13 o 
   7   1  11      187.60      187.09     11.85 o 
   8   1  11       46.70       37.03      7.14 o 
   9   1  11       70.36       60.05     15.76 o 
  -8   2  11       56.28       54.85     10.19 o 
  -7   2  11      120.47      104.48     15.36 o 
  -6   2  11       55.20       56.87      9.15 o 
  -5   2  11       49.80       47.69      7.91 o 
  -4   2  11        7.36        1.33      6.48 o 
  -3   2  11      117.60       92.74      9.06 o 
  -2   2  11        1.30        1.86      4.00 o 
  -1   2  11       18.90       20.29      4.88 o 
   0   2  11        3.14        0.20      4.19 o 
   1   2  11      572.37      541.46     22.15 o 
   2   2  11        6.76        4.79      4.19 o 
   3   2  11        0.46        1.60      4.19 o 
   4   2  11       33.62       23.74      6.78 o 
   5   2  11       53.28       46.88      8.58 o 
   6   2  11       34.07       26.95      8.78 o 
   7   2  11        1.53        3.73      4.74 o 
   8   2  11      119.34      101.05     10.49 o 
   9   2  11       36.31       33.58      7.57 o 
  -7   3  11       89.48       75.41     16.96 o 
  -6   3  11      184.31      198.88     14.94 o 
  -5   3  11      121.91      112.23     10.93 o 
  -4   3  11        9.71       -2.00     14.17 o 
  -3   3  11      160.04      145.68     17.96 o 
  -2   3  11      591.99      625.12     33.02 o 
  -1   3  11     1084.64     1118.59     28.04 o 
   0   3  11      644.80      614.88     24.54 o 
   1   3  11      333.55      315.42     16.56 o 
   2   3  11       26.11       26.34      6.18 o 
   3   3  11       58.95       49.88      7.78 o 
   4   3  11      105.38      126.69     12.57 o 
   5   3  11       48.86       35.31      7.98 o 
   6   3  11      124.43      149.43     14.76 o 
   7   3  11       81.03       65.44     10.77 o 
   8   3  11       91.42      111.13     14.36 o 
   9   3  11       26.34       25.89      8.38 o 
  -7   4  11        6.70       -0.80     10.97 o 
  -6   4  11       67.19       76.41     17.36 o 
  -5   4  11      172.54      188.26     15.06 o 
  -4   4  11      576.99      514.42     23.24 o 
  -3   4  11      922.61      838.55     24.83 o 
  -2   4  11     2099.62     2009.15     43.97 o 
  -1   4  11     1379.12     1329.98     32.09 o 
   0   4  11       43.00       40.29      6.38 o 
   1   4  11      164.23      165.99     12.57 o 
   2   4  11       82.29       83.39     10.17 o 
   3   4  11      217.83      205.49     13.77 o 
   4   4  11      439.21      451.29     21.35 o 
   5   4  11      630.33      603.51     26.14 o 
   6   4  11      135.79      138.26     14.36 o 
   7   4  11      352.35      366.70     21.35 o 
   8   4  11       27.38       43.49     11.17 o 
   9   4  11       27.82       30.72     11.17 o 
  -6   5  11       17.77        1.00     12.97 o 
  -5   5  11      117.40      160.01     23.34 o 
  -4   5  11      218.42      184.00     16.36 o 
  -3   5  11       31.36       37.03     14.66 o 
  -2   5  11      599.56      619.65     20.42 o 
  -1   5  11       14.36       24.55      7.38 o 
   0   5  11      417.54      441.18     29.83 o 
   1   5  11       17.27       22.54      6.58 o 
   2   5  11     1412.21     1355.06     42.69 o 
   3   5  11      402.45      373.88     19.35 o 
   4   5  11      477.32      474.63     23.14 o 
   5   5  11      359.73      372.88     20.55 o 
   6   5  11      163.27      168.38     17.16 o 
   7   5  11       46.99       42.10     10.97 o 
   8   5  11       24.82       25.14      9.18 o 
   9   5  11       20.79       22.34      9.58 o 
  -5   6  11        5.77       41.70     16.36 o 
  -4   6  11        0.07       -4.19     11.77 o 
  -3   6  11       29.40       26.70      6.40 o 
  -2   6  11      208.11      198.19     12.36 o 
  -1   6  11        5.00       -3.02      7.28 o 
   0   6  11      189.55      196.15     21.45 o 
   1   6  11      128.73      124.09     12.77 o 
   2   6  11      150.19      149.83     14.17 o 
   3   6  11      118.84      105.94     12.57 o 
   4   6  11      207.87      239.41     17.56 o 
   5   6  11        2.49       -2.59      5.99 o 
   6   6  11        7.81        8.58      7.38 o 
   7   6  11       15.41       14.56      8.58 o 
   8   6  11       42.85       71.42     12.97 o 
   9   6  11       33.36       45.09     12.57 o 
  -4   7  11       72.95       84.99     19.35 o 
  -3   7  11      189.69      166.59     22.74 o 
  -2   7  11      280.56      251.96     14.47 o 
  -1   7  11       69.94       83.63      9.30 o 
   0   7  11       90.95       91.54      9.22 o 
   1   7  11        7.16        0.30      7.08 o 
   2   7  11        3.70        1.40      5.99 o 
   3   7  11       69.97       69.43     10.97 o 
   4   7  11      270.65      253.57     17.96 o 
   5   7  11      151.56      142.05     15.76 o 
   6   7  11        0.33       -6.58      6.58 o 
   7   7  11        9.44       -1.40      8.38 o 
   8   7  11        6.02        4.39      8.98 o 
  -2   8  11      107.61      100.15     18.75 o 
  -1   8  11       91.41       96.16     17.96 o 
   0   8  11      222.59      234.31     14.17 o 
   1   8  11      115.61      121.52     10.73 o 
   2   8  11      466.65      454.08     22.94 o 
   3   8  11      356.69      329.99     20.95 o 
   4   8  11      256.63      286.29     19.75 o 
   5   8  11       78.28       79.40     12.97 o 
   6   8  11       94.62      101.75     15.56 o 
   7   8  11       16.72       21.95      9.78 o 
  -1   9  11       38.05       47.88     15.56 o 
   0   9  11      213.86      261.55     26.34 o 
   1   9  11      294.05      315.02     13.21 o 
   2   9  11      202.40      235.22     18.35 o 
   3   9  11      128.58      141.05     16.16 o 
   4   9  11        5.05        8.18      8.78 o 
   5   9  11        6.01       -2.00      7.98 o 
   6   9  11       42.73       48.08     12.77 o 
  -6  -8  12        3.76       -1.40     10.77 o 
  -5  -8  12        0.09       -5.19      8.98 o 
  -4  -8  12        0.38        3.09      9.28 o 
  -3  -8  12        0.29        6.02      5.85 o 
  -2  -8  12       38.83       39.90     12.17 o 
  -1  -8  12       84.54       79.20     15.56 o 
   0  -8  12        4.20       -7.18      7.18 o 
   1  -8  12        8.21       12.57      9.98 o 
  -7  -7  12       36.13       50.67     14.96 o 
  -6  -7  12      126.09      124.69     19.75 o 
  -5  -7  12       21.62       30.92     11.17 o 
  -4  -7  12       56.28       62.80      9.09 o 
  -3  -7  12       25.95       29.61      7.05 o 
  -2  -7  12       48.54       50.06      7.98 o 
  -1  -7  12      125.02      108.53     15.16 o 
   0  -7  12       22.20       43.69     11.57 o 
   1  -7  12       14.13       -2.39      7.18 o 
   2  -7  12       10.34        6.58      8.38 o 
   3  -7  12       18.28       10.77      9.38 o 
  -8  -6  12      120.90      138.26     22.94 o 
  -7  -6  12      181.98      207.69     24.94 o 
  -6  -6  12      142.40      155.02     21.35 o 
  -5  -6  12      168.69      200.31     22.54 o 
  -4  -6  12      114.23      123.53     10.82 o 
  -3  -6  12      502.26      512.71     47.98 o 
  -2  -6  12      237.94      235.89     13.66 o 
  -1  -6  12      575.88      576.78     33.42 o 
   0  -6  12      310.30      314.22     20.95 o 
   1  -6  12      201.34      200.70     19.35 o 
   2  -6  12        4.08       -6.38      6.38 o 
   3  -6  12       40.02       25.74     10.37 o 
   4  -6  12       27.50       35.71     11.57 o 
  -8  -5  12       11.08       27.73     12.57 o 
  -7  -5  12      103.51      103.74     18.95 o 
  -6  -5  12       91.48      112.32     18.55 o 
  -5  -5  12      531.87      514.73     29.73 o 
  -4  -5  12      454.99      426.75     26.73 o 
  -3  -5  12      580.64      517.73     43.59 o 
  -2  -5  12      184.89      176.25     11.83 o 
  -1  -5  12       29.24       30.69      5.98 o 
   0  -5  12      594.94      573.25     18.27 o 
   1  -5  12      153.71      172.04     12.47 o 
   2  -5  12      230.52      190.33     18.16 o 
   3  -5  12       42.12       44.49     11.97 o 
   4  -5  12      265.56      277.91     21.15 o 
   5  -5  12      117.05      148.23     19.15 o 
  -8  -4  12       28.61       35.51     13.37 o 
  -7  -4  12        1.75       -3.19     10.77 o 
  -6  -4  12      104.88      143.05     18.75 o 
  -5  -4  12        3.79        7.98      7.98 o 
  -4  -4  12      231.33      236.82     22.15 o 
  -3  -4  12        5.98        0.67      3.56 o 
  -2  -4  12      848.24      793.83     21.80 o 
  -1  -4  12       78.70       72.08      7.38 o 
   0  -4  12       63.19       64.08      6.83 o 
   1  -4  12       29.89       39.57      8.78 o 
   2  -4  12      340.47      329.32     19.85 o 
   3  -4  12      207.66      229.43     17.76 o 
   4  -4  12      139.62      158.81     17.96 o 
   5  -4  12        1.19       -2.99      7.58 o 
   6  -4  12       19.46       29.13     10.97 o 
  -9  -3  12       35.82       55.46     16.96 o 
  -8  -3  12        3.04       -6.98      8.58 o 
  -7  -3  12      133.60      142.90     12.98 o 
  -6  -3  12       22.20       14.17      9.38 o 
  -5  -3  12      166.20      160.20     18.75 o 
  -4  -3  12      105.66      115.52     14.76 o 
  -3  -3  12      209.38      218.66     18.95 o 
  -2  -3  12       38.55       39.40      5.56 o 
  -1  -3  12      409.46      389.15     13.43 o 
   0  -3  12        3.05        3.39      4.59 o 
   1  -3  12      192.16      176.64      8.92 o 
   2  -3  12       44.01       41.09      5.60 o 
   3  -3  12        8.10        6.99      3.69 o 
   4  -3  12       58.43       50.08     11.17 o 
   5  -3  12       51.67       51.27     12.17 o 
   6  -3  12       78.30       39.90     12.37 o 
   7  -3  12       10.91        2.79      9.58 o 
  -9  -2  12        0.73        6.78     11.77 o 
  -8  -2  12        4.56       12.93      7.12 o 
  -7  -2  12      107.47      143.56     14.07 o 
  -6  -2  12      425.10      418.47     32.32 o 
  -5  -2  12      227.92      258.17     13.69 o 
  -4  -2  12      734.06      710.45     31.92 o 
  -3  -2  12      540.03      555.03     26.14 o 
  -2  -2  12      806.89      708.31     18.31 o 
  -1  -2  12        8.15       11.47      3.64 o 
   0  -2  12      224.21      222.17      9.66 o 
   1  -2  12      120.17      117.65      8.24 o 
   2  -2  12      165.51      199.99     39.10 o 
   3  -2  12       11.74       17.43      4.20 o 
   4  -2  12      148.31      179.07     10.37 o 
   5  -2  12       66.99       47.28     11.97 o 
   6  -2  12        0.17        7.98      8.78 o 
   7  -2  12        0.01       -0.60     10.37 o 
   8  -2  12        4.09       -5.99      9.78 o 
  -8  -1  12       40.17       47.65      9.64 o 
  -7  -1  12       70.70       90.84     10.85 o 
  -6  -1  12      486.59      502.89     20.15 o 
  -5  -1  12       52.59       56.51      8.45 o 
  -4  -1  12      753.40      730.94     53.97 o 
  -3  -1  12       53.51       56.06      9.98 o 
  -2  -1  12      366.84      323.35     18.06 o 
  -1  -1  12       13.81       14.89      3.49 o 
   0  -1  12      848.42      942.55     22.28 o 
   1  -1  12      512.68      536.88     15.78 o 
   2  -1  12      622.92      632.34     17.92 o 
   3  -1  12      375.01      401.39     14.04 o 
   4  -1  12       46.97       53.11      6.51 o 
   5  -1  12      107.07       95.52      8.72 o 
   6  -1  12        1.25       -6.18      6.78 o 
   7  -1  12       17.65       17.36      9.98 o 
   8  -1  12        9.37       27.33     12.77 o 
  -8   0  12       22.93       18.14      7.90 o 
  -7   0  12       33.53       44.38      8.88 o 
  -6   0  12       76.26       82.88     10.25 o 
  -5   0  12       12.31        8.98      5.64 o 
  -4   0  12       49.59       25.86     14.26 o 
  -3   0  12      362.43      358.24     14.60 o 
  -2   0  12      384.38      372.88     19.55 o 
  -1   0  12      462.70      469.04     18.55 o 
   0   0  12       10.90        7.69      5.69 o 
   1   0  12      386.84      389.48     13.87 o 
   2   0  12      180.63      185.30      9.37 o 
   3   0  12      333.59      360.07     13.52 o 
   4   0  12       18.75       33.61      5.74 o 
   5   0  12        7.10        6.60      4.13 o 
   6   0  12       58.38       64.41      7.78 o 
   7   0  12       71.59       64.23      8.08 o 
   8   0  12       98.26      129.48     21.15 o 
  -8   1  12       16.80       -0.31     13.17 o 
  -7   1  12        7.26        7.09      6.79 o 
  -6   1  12        1.93        1.90      5.84 o 
  -5   1  12       45.74       31.93      7.04 o 
  -4   1  12       10.60        0.75      4.36 o 
  -3   1  12       17.90       15.55      7.38 o 
  -2   1  12      372.74      356.48     18.35 o 
  -1   1  12      456.35      480.04     13.42 o 
   0   1  12      939.29      977.93     22.74 o 
   1   1  12        6.56        7.98      3.53 o 
   2   1  12      108.58      113.61      8.41 o 
   3   1  12        1.52        2.81      4.99 o 
   4   1  12        1.10       -2.07      3.79 o 
   5   1  12       23.75       18.19      5.79 o 
   6   1  12       99.71      107.20      9.58 o 
   7   1  12       28.40       19.92      5.99 o 
   8   1  12       30.29       46.40      8.00 o 
   9   1  12       25.63       46.49     16.56 o 
  -7   2  12       14.31        8.87      8.98 o 
  -6   2  12        1.34       -3.61      9.38 o 
  -5   2  12       34.37       36.31      7.38 o 
  -4   2  12      121.19      109.39     10.19 o 
  -3   2  12       84.22       71.42      8.29 o 
  -2   2  12      107.17      100.17      9.25 o 
  -1   2  12       14.46       16.56      6.18 o 
   0   2  12        8.14        2.39      4.79 o 
   1   2  12       25.03       25.34      6.78 o 
   2   2  12       36.35       27.13      7.38 o 
   3   2  12        1.01        0.40      4.59 o 
   4   2  12      252.82      281.90     16.36 o 
   5   2  12       81.95       86.32      8.53 o 
   6   2  12       90.94       91.48      9.30 o 
   7   2  12      175.28      160.02     12.06 o 
   8   2  12       42.27       28.22      7.05 o 
   9   2  12        1.52       -2.76     10.87 o 
  -7   3  12       60.50       55.77     16.76 o 
  -6   3  12       16.03       28.52     13.87 o 
  -5   3  12        9.80        7.56      5.94 o 
  -4   3  12        0.24       -1.22      4.76 o 
  -3   3  12        2.26        4.74      7.58 o 
  -2   3  12      206.46      206.93     17.56 o 
  -1   3  12      106.09       95.66      9.00 o 
   0   3  12       23.55       36.11      8.18 o 
   1   3  12      320.03      352.93     18.55 o 
   2   3  12        0.43        3.99      4.99 o 
   3   3  12      255.90      239.61     14.96 o 
   4   3  12      207.35      198.91     14.17 o 
   5   3  12      126.70       89.38     11.37 o 
   6   3  12        1.66        5.79      5.99 o 
   7   3  12        1.51       -5.39      5.39 o 
   8   3  12        1.11        4.22      5.39 o 
   9   3  12        0.12        1.26      5.99 o 
  -6   4  12       16.15       41.30     16.16 o 
  -5   4  12       33.25       29.40      7.81 o 
  -4   4  12      131.35      129.23     11.79 o 
  -3   4  12       91.39       82.92      9.25 o 
  -2   4  12      817.67      750.73     22.95 o 
  -1   4  12        3.25        3.05      4.89 o 
   0   4  12       60.44       59.25      9.98 o 
   1   4  12       61.73       47.88      8.98 o 
   2   4  12      356.35      377.67     19.15 o 
   3   4  12      295.09      275.12     16.56 o 
   4   4  12       56.54       43.69      8.98 o 
   5   4  12        2.59        7.98      6.58 o 
   6   4  12      154.65      164.00     15.76 o 
   7   4  12       59.67       47.08     10.17 o 
   8   4  12       34.99       26.14      9.78 o 
   9   4  12        2.32        8.98      9.18 o 
  -6   5  12       92.09      116.31     21.95 o 
  -5   5  12       91.64       61.05     16.76 o 
  -4   5  12      192.00      176.76     23.94 o 
  -3   5  12      121.23      124.40     22.05 o 
  -2   5  12       83.38       90.18      9.23 o 
  -1   5  12      293.97      270.03     13.37 o 
   0   5  12      752.39      700.32     22.04 o 
   1   5  12      228.64      235.82     16.76 o 
   2   5  12        5.98        0.40      5.39 o 
   3   5  12     1073.91     1101.28     38.51 o 
   4   5  12      299.49      296.07     18.35 o 
   5   5  12      177.98      191.33     17.76 o 
   6   5  12        9.34       18.75      7.98 o 
   7   5  12       27.42        8.38      8.38 o 
   8   5  12        2.45       -2.79      6.98 o 
   9   5  12        1.05        3.19      9.18 o 
  -5   6  12      144.90      135.27     24.34 o 
  -4   6  12      198.05      190.53     25.34 o 
  -3   6  12      113.30      113.36     11.07 o 
  -2   6  12        2.14        0.56      4.98 o 
  -1   6  12      169.31      189.45     23.44 o 
   0   6  12      110.71      104.72     10.00 o 
   1   6  12      321.85      321.01     18.95 o 
   2   6  12      725.89      705.86     28.93 o 
   3   6  12      634.90      709.85     29.73 o 
   4   6  12      258.44      284.90     18.95 o 
   5   6  12      274.92      247.19     18.16 o 
   6   6  12       63.22       52.47     11.17 o 
   7   6  12       10.22       19.75      8.78 o 
   8   6  12       49.93       42.50     12.17 o 
  -3   7  12       10.59        1.20     10.57 o 
  -2   7  12        0.42        6.45      5.86 o 
  -1   7  12       83.99       89.52      9.97 o 
   0   7  12       61.23       68.38     16.46 o 
   1   7  12      505.27      496.77     25.14 o 
   2   7  12       32.93       31.52      8.58 o 
   3   7  12      127.97      142.45     15.36 o 
   4   7  12       63.26       53.67     11.17 o 
   5   7  12       40.68       42.30     10.37 o 
   6   7  12       19.40        7.18      7.78 o 
   7   7  12       79.57       70.23     13.37 o 
   8   7  12      139.97      166.19     19.55 o 
  -2   8  12        3.90       -9.58     11.57 o 
  -1   8  12        3.09       14.17     11.57 o 
   0   8  12        4.17        8.71      5.86 o 
   1   8  12        0.51       11.37      7.98 o 
   2   8  12       48.37       38.90     10.17 o 
   3   8  12        3.10        7.38      7.78 o 
   4   8  12       12.91       -2.00      6.98 o 
   5   8  12        1.79        6.18      8.18 o 
   6   8  12       20.57       23.74      9.98 o 
   7   8  12       22.01        5.79     10.17 o 
   0   9  12       54.56       55.86     15.96 o 
   1   9  12      124.46      131.08     15.96 o 
   2   9  12       66.20       58.06     11.97 o 
   3   9  12       97.35      113.52     15.36 o 
   4   9  12       65.25       85.99     14.17 o 
   5   9  12        1.10       -6.98      6.98 o 
  -5  -8  13        5.86       -2.79     10.17 o 
  -4  -8  13       69.98       66.66     12.27 o 
  -3  -8  13      132.64      121.32     12.55 o 
  -2  -8  13       42.87       38.51     11.97 o 
  -1  -8  13      144.18      162.40     20.35 o 
   0  -8  13      136.80      126.69     18.16 o 
  -6  -7  13        3.29       20.95     11.97 o 
  -5  -7  13       56.31      106.74     18.75 o 
  -4  -7  13       80.12       60.45     14.76 o 
  -3  -7  13      244.64      248.60     16.51 o 
  -2  -7  13       93.68      103.99     10.84 o 
  -1  -7  13        0.49       -3.19      8.18 o 
   0  -7  13       31.81       17.56      9.18 o 
   1  -7  13       70.94       90.58     14.76 o 
   2  -7  13      103.54      104.34     16.36 o 
  -7  -6  13       20.52        9.58     11.57 o 
  -6  -6  13        9.94        2.79     10.17 o 
  -5  -6  13        0.60        3.99     10.37 o 
  -4  -6  13        4.75       -6.78      7.78 o 
  -3  -6  13       10.25        5.74      4.87 o 
  -2  -6  13       23.11       15.99      5.90 o 
  -1  -6  13        2.32        7.35      5.06 o 
   0  -6  13       63.77       66.44     12.57 o 
   1  -6  13        0.23        1.80      6.98 o 
   2  -6  13      102.86       99.75     14.96 o 
   3  -6  13       39.46       59.45     13.77 o 
   4  -6  13       30.33       32.52     11.77 o 
  -8  -5  13       89.14      111.33     21.95 o 
  -7  -5  13       32.15       34.51     14.56 o 
  -6  -5  13        9.52        7.98     10.17 o 
  -5  -5  13       80.77       83.59     15.76 o 
  -4  -5  13      495.78      521.31     29.53 o 
  -3  -5  13      360.04      303.01     13.99 o 
  -2  -5  13      451.38      424.84     35.71 o 
  -1  -5  13      285.69      283.14     45.19 o 
   0  -5  13       23.66       33.03     11.17 o 
   1  -5  13       28.77       46.49     10.37 o 
   2  -5  13        7.00       -2.79      6.58 o 
   3  -5  13       43.92       34.91     10.37 o 
   4  -5  13        1.72        5.79      9.38 o 
   5  -5  13       51.14       48.68     12.97 o 
  -8  -4  13       94.51      114.72     21.35 o 
  -7  -4  13      149.42      162.00     22.94 o 
  -6  -4  13       51.68       85.99     16.76 o 
  -5  -4  13      378.22      381.86     26.14 o 
  -4  -4  13      898.54      860.08     38.90 o 
  -3  -4  13      697.70      703.27     32.12 o 
  -2  -4  13     1137.62     1044.55     26.63 o 
  -1  -4  13       66.80       65.72     12.17 o 
   0  -4  13      235.43      217.69     13.17 o 
   1  -4  13      219.79      202.18     11.37 o 
   2  -4  13      472.07      432.55     15.25 o 
   3  -4  13       72.57       99.95     14.36 o 
   4  -4  13      485.07      491.99     27.93 o 
   5  -4  13       84.02       81.60     14.36 o 
   6  -4  13       24.43       11.97     10.57 o 
  -8  -3  13        5.38       29.93     13.77 o 
  -7  -3  13      288.74      274.52     27.73 o 
  -6  -3  13      145.54      159.01     20.35 o 
  -5  -3  13      148.45      140.45     18.16 o 
  -4  -3  13       77.93      109.53     15.76 o 
  -3  -3  13      192.36      192.13     18.16 o 
  -2  -3  13        5.18        4.42      3.87 o 
  -1  -3  13       32.66       33.60      5.46 o 
   0  -3  13      518.08      475.37     15.51 o 
   1  -3  13      893.86      915.01     23.40 o 
   2  -3  13     1125.10     1152.02     62.35 o 
   3  -3  13      462.05      487.03     16.25 o 
   4  -3  13      151.09      157.01     17.96 o 
   5  -3  13      160.51      185.54     20.95 o 
   6  -3  13      158.38      163.80     20.75 o 
  -8  -2  13        5.48        9.57      9.28 o 
  -7  -2  13       30.11       11.57      7.34 o 
  -6  -2  13       59.22       74.68     10.21 o 
  -5  -2  13       85.42       62.65     12.77 o 
  -4  -2  13        8.51        1.20      6.58 o 
  -3  -2  13        5.63        5.39      6.78 o 
  -2  -2  13       99.26      102.95     12.77 o 
  -1  -2  13      563.42      543.86     18.16 o 
   0  -2  13       14.04       18.43      4.29 o 
   1  -2  13       92.38       92.19      7.87 o 
   2  -2  13      148.19      141.47     13.87 o 
   3  -2  13      192.47      197.75     10.72 o 
   4  -2  13        5.53       12.13      8.98 o 
   5  -2  13       21.43       16.16      9.38 o 
   6  -2  13       37.69       35.71     11.97 o 
   7  -2  13       73.73       75.41     15.96 o 
  -8  -1  13       19.96       18.25     12.37 o 
  -7  -1  13       48.60       78.97     13.67 o 
  -6  -1  13       24.76       34.16      7.66 o 
  -5  -1  13       24.94        2.26      4.99 o 
  -4  -1  13      812.77      682.92     31.52 o 
  -3  -1  13      268.82      244.40     17.56 o 
  -2  -1  13        4.17       10.37      6.18 o 
  -1  -1  13       71.44       78.14      7.08 o 
   0  -1  13      105.67      118.54      8.32 o 
   1  -1  13       13.82       14.22      4.44 o 
   2  -1  13      161.13      166.71     10.01 o 
   3  -1  13      151.77      156.01     20.45 o 
   4  -1  13      108.20      106.33      9.15 o 
   5  -1  13        5.38        8.42      4.65 o 
   6  -1  13       18.02       13.57      9.18 o 
   7  -1  13       36.21       62.05     14.56 o 
   8  -1  13        7.33        9.18     12.17 o 
  -8   0  13       52.19       77.19     18.25 o 
  -7   0  13      219.43      252.92     18.11 o 
  -6   0  13      184.20      183.16     16.56 o 
  -5   0  13      239.43      245.36     15.94 o 
  -4   0  13       20.04       18.27      5.64 o 
  -3   0  13       18.70       24.34      7.78 o 
  -2   0  13      167.43      151.03     14.76 o 
  -1   0  13      515.67      583.99     15.86 o 
   0   0  13      149.78      156.88      8.82 o 
   1   0  13      778.68      841.03     21.58 o 
   2   0  13      920.98      921.30     23.72 o 
   3   0  13       98.40      113.36      9.00 o 
   4   0  13        0.30        0.29      4.08 o 
   5   0  13       47.14       50.99      7.04 o 
   6   0  13        0.32       -0.96      4.65 o 
   7   0  13        8.66        3.39     10.17 o 
   8   0  13        8.58        6.98     10.57 o 
  -7   1  13      120.02      104.84     12.62 o 
  -6   1  13      176.25      158.63     13.81 o 
  -5   1  13      126.40      123.09     11.99 o 
  -4   1  13       47.96       41.95     10.08 o 
  -3   1  13      250.49      249.81     13.04 o 
  -2   1  13       88.49      112.12     12.97 o 
  -1   1  13      609.53      651.79     26.93 o 
   0   1  13      306.20      320.52     11.67 o 
   1   1  13     1434.98     1470.53     32.24 o 
   2   1  13       54.04       54.12      6.41 o 
   3   1  13       26.14       25.66      5.78 o 
   4   1  13        0.81       -2.80      3.72 o 
   5   1  13       31.68       47.80      7.09 o 
   6   1  13      225.54      217.53     37.01 o 
   7   1  13       68.24       65.50      8.33 o 
   8   1  13       22.75       22.09      6.89 o 
  -7   2  13        4.67       20.57      8.72 o 
  -6   2  13        0.63       -3.49      5.93 o 
  -5   2  13       58.09       58.46      8.86 o 
  -4   2  13       44.20       41.50      7.44 o 
  -3   2  13      173.78      176.72     12.70 o 
  -2   2  13      223.03      205.47     12.36 o 
  -1   2  13      290.29      285.10     17.16 o 
   0   2  13       37.52       35.90      5.08 o 
   1   2  13        5.51        8.01      4.02 o 
   2   2  13      174.28      190.27     10.02 o 
   3   2  13       76.15       73.68      7.81 o 
   4   2  13      165.68      147.72     10.53 o 
   5   2  13      143.16      136.18     23.74 o 
   6   2  13      183.65      192.22     12.99 o 
   7   2  13      131.13      120.75     10.83 o 
   8   2  13       12.23       14.02     17.06 o 
  -7   3  13        7.11       -0.13      6.87 o 
  -6   3  13        0.72        0.44      6.33 o 
  -5   3  13       29.09       32.56      7.81 o 
  -4   3  13      129.58      125.78     16.16 o 
  -3   3  13       29.76       15.68      5.94 o 
  -2   3  13      220.37      199.11     12.28 o 
  -1   3  13      134.03      139.85     14.36 o 
   0   3  13       31.54       37.71      8.58 o 
   1   3  13      202.10      163.20     15.16 o 
   2   3  13       14.97        9.98      5.99 o 
   3   3  13      178.09      163.40     14.76 o 
   4   3  13      238.39      215.67     15.96 o 
   5   3  13       93.09      121.90     13.37 o 
   6   3  13       27.80       31.72      8.58 o 
   7   3  13       12.39       17.06      6.66 o 
   8   3  13       13.13       23.60      8.98 o 
  -6   4  13        6.29       13.17     11.77 o 
  -5   4  13       11.42       -0.34      5.83 o 
  -4   4  13       69.69       68.53     17.26 o 
  -3   4  13       34.71       35.05      7.27 o 
  -2   4  13      129.50      136.57     11.49 o 
  -1   4  13       57.88       50.94      7.81 o 
   0   4  13       75.49       81.60     11.57 o 
   1   4  13       15.64        5.19      6.18 o 
   2   4  13       12.54       12.57      6.38 o 
   3   4  13      185.68      136.06     13.57 o 
   4   4  13      150.49      182.95     16.36 o 
   5   4  13       20.22       29.53      8.78 o 
   6   4  13        0.17       -4.39      6.18 o 
   7   4  13        0.68       -1.60      6.58 o 
   8   4  13       35.92       59.05     12.57 o 
  -5   5  13       31.06       17.36     12.37 o 
  -4   5  13       11.30       10.45      5.97 o 
  -3   5  13       14.42       21.49      6.59 o 
  -2   5  13       61.63       62.63      8.49 o 
  -1   5  13        0.39        3.78      5.23 o 
   0   5  13        7.68        2.79      5.99 o 
   1   5  13       85.34       88.78     12.57 o 
   2   5  13        0.68       -5.19      5.19 o 
   3   5  13        4.71        8.38      7.38 o 
   4   5  13      153.52      164.39     16.16 o 
   5   5  13        3.24       12.17      7.58 o 
   6   5  13        5.71       -1.80      6.78 o 
   7   5  13        4.69        3.19      6.98 o 
   8   5  13        1.73        3.19      8.78 o 
  -4   6  13       71.48       47.48     15.56 o 
  -3   6  13       16.40       18.72      6.83 o 
  -2   6  13        2.13        2.78      5.22 o 
  -1   6  13       58.06       66.99      9.05 o 
   0   6  13       70.75       62.72      9.08 o 
   1   6  13        2.26       -1.20      6.18 o 
   2   6  13       92.88      119.51     14.17 o 
   3   6  13      370.95      364.30     20.95 o 
   4   6  13       13.22       20.55      8.58 o 
   5   6  13       80.19      100.95     14.17 o 
   6   6  13        3.29        5.99      8.38 o 
   7   6  13        8.29       24.74     10.77 o 
   8   6  13        4.98       -1.00      8.38 o 
  -3   7  13       79.20       76.81     18.35 o 
  -2   7  13       47.04       32.22     10.97 o 
  -1   7  13      103.42      109.86     11.40 o 
   0   7  13       49.88       51.40     14.26 o 
   1   7  13      235.94      234.62     17.96 o 
   2   7  13       46.83       50.08     11.17 o 
   3   7  13      135.01      138.86     15.56 o 
   4   7  13      159.14      146.84     16.56 o 
   5   7  13       18.20       20.55     10.37 o 
   6   7  13        1.47       14.76      8.98 o 
   7   7  13        0.42       10.57      8.98 o 
  -1   8  13      113.13      101.11     12.07 o 
   0   8  13      243.84      240.04     18.95 o 
   1   8  13      168.56      200.31     19.95 o 
   2   8  13       94.59       82.20     13.57 o 
   3   8  13       33.65       34.12     10.17 o 
   4   8  13       44.44       50.28     11.97 o 
   5   8  13       17.54       10.97      9.18 o 
   6   8  13       54.52       70.43     14.17 o 
   2   9  13       20.96       22.54     10.17 o 
   3   9  13        0.69        1.60      7.98 o 
  -5  -7  14      132.98      115.52     18.95 o 
  -4  -7  14        5.88        2.00      8.58 o 
  -3  -7  14      178.33      218.10     23.84 o 
  -2  -7  14       69.57       65.26      9.23 o 
  -1  -7  14       11.43       -2.99      8.18 o 
   0  -7  14       29.94       41.10     12.17 o 
   1  -7  14       11.43       12.57      9.78 o 
  -6  -6  14      113.82       87.98     18.16 o 
  -5  -6  14       64.17       63.64     15.16 o 
  -4  -6  14      116.88      164.19     20.75 o 
  -3  -6  14      115.77      111.13     16.96 o 
  -2  -6  14      118.01      111.31     10.77 o 
  -1  -6  14       64.18       81.24      9.54 o 
   0  -6  14       32.63       57.06     12.57 o 
   1  -6  14       59.69       70.83     13.17 o 
   2  -6  14       35.42       58.46     12.77 o 
   3  -6  14       42.97       48.68     12.57 o 
  -7  -5  14        8.62       14.17     13.57 o 
  -6  -5  14       32.84       30.13     12.37 o 
  -5  -5  14       86.70       84.99     16.36 o 
  -4  -5  14       64.36       60.25     13.77 o 
  -3  -5  14       42.89       46.09     12.77 o 
  -2  -5  14       32.82       41.38      7.05 o 
  -1  -5  14       30.74       28.28     11.77 o 
   0  -5  14       35.05       33.42      6.56 o 
   1  -5  14      475.13      495.18     26.73 o 
   2  -5  14       59.58       86.79     13.57 o 
   3  -5  14       72.34       83.79     14.56 o 
   4  -5  14        1.81        5.19      8.58 o 
  -7  -4  14        0.24       -8.78      8.78 o 
  -6  -4  14        1.57       -1.00      8.78 o 
  -5  -4  14       21.23       10.77      9.98 o 
  -4  -4  14        4.34        5.19      8.38 o 
  -3  -4  14        0.75        7.38      7.58 o 
  -2  -4  14       13.66       15.71      5.26 o 
  -1  -4  14      103.94       87.15      8.73 o 
   0  -4  14       45.46       44.41      6.75 o 
   1  -4  14       41.73       45.45      7.58 o 
   2  -4  14       16.97       15.17      5.08 o 
   3  -4  14       23.43       26.93      9.58 o 
   4  -4  14       18.19       16.56     10.57 o 
   5  -4  14       27.57       17.36     10.17 o 
  -8  -3  14       78.84      141.65     23.14 o 
  -7  -3  14       63.62      107.73     19.55 o 
  -6  -3  14      369.52      425.15     29.53 o 
  -5  -3  14      213.42      254.37     24.94 o 
  -4  -3  14      395.94      389.84     25.14 o 
  -3  -3  14       44.66       37.11      9.78 o 
  -2  -3  14      165.83      164.19     16.56 o 
  -1  -3  14       28.25       37.42     10.87 o 
   0  -3  14      173.75      183.10     20.95 o 
   1  -3  14      164.48      163.87     10.77 o 
   2  -3  14      119.62      128.36     11.77 o 
   3  -3  14      203.02      205.19     14.46 o 
   4  -3  14      113.18       96.96     14.76 o 
   5  -3  14       21.30       11.37      9.58 o 
   6  -3  14        5.57       11.97      9.78 o 
  -8  -2  14       89.39      108.16     16.16 o 
  -7  -2  14      326.70      375.78     19.26 o 
  -6  -2  14      487.12      510.34     32.32 o 
  -5  -2  14      477.73      465.25     28.73 o 
  -4  -2  14      103.78      121.70     17.16 o 
  -3  -2  14      389.83      378.07     22.74 o 
  -2  -2  14      160.14      158.81     16.16 o 
  -1  -2  14      930.44      886.80     22.52 o 
   0  -2  14       41.81       48.75      8.38 o 
   1  -2  14      828.98      828.23     39.90 o 
   2  -2  14      462.02      492.88     16.67 o 
   3  -2  14      243.04      273.80     12.56 o 
   4  -2  14       20.85       28.13      9.78 o 
   5  -2  14      167.73      126.29     17.36 o 
   6  -2  14       46.34       37.91     13.17 o 
   7  -2  14       58.23       50.28     14.56 o 
  -8  -1  14       90.97       82.66     11.62 o 
  -7  -1  14       31.20       21.44      8.21 o 
  -6  -1  14       48.84       52.34     10.47 o 
  -5  -1  14       61.77       64.73     13.97 o 
  -4  -1  14      141.23      137.66     17.36 o 
  -3  -1  14      145.97      153.62     16.76 o 
  -2  -1  14      354.90      353.93     20.75 o 
  -1  -1  14      703.73      690.50     28.93 o 
   0  -1  14      557.62      557.19     16.63 o 
   1  -1  14      516.89      612.41     33.62 o 
   2  -1  14      152.83      155.62     10.45 o 
   3  -1  14      155.07      168.44     15.26 o 
   4  -1  14       26.22       45.55     12.47 o 
   5  -1  14       75.38       75.58      8.53 o 
   6  -1  14      185.30      203.50     22.94 o 
   7  -1  14       81.32      110.53     19.35 o 
  -7   0  14       41.40       36.78     27.63 o 
  -6   0  14       56.49       54.82      9.64 o 
  -5   0  14        0.01       -0.61      5.76 o 
  -4   0  14        0.42        5.07      4.79 o 
  -3   0  14      352.79      346.74     21.15 o 
  -2   0  14      207.48      222.45     17.16 o 
  -1   0  14        0.89        2.19      5.99 o 
   0   0  14       21.84       18.85      6.48 o 
   1   0  14       61.71       69.73      6.98 o 
   2   0  14       19.59       28.70      5.50 o 
   3   0  14       77.88       86.37      8.44 o 
   4   0  14      187.11      192.21     11.63 o 
   5   0  14        3.58        7.35      5.20 o 
   6   0  14       59.69       84.49      9.62 o 
   7   0  14      103.98      133.27     20.95 o 
  -7   1  14       78.38       84.28     12.05 o 
  -6   1  14      112.82      111.50     12.63 o 
  -5   1  14       58.25       56.30      9.20 o 
  -4   1  14       13.24       26.55      6.70 o 
  -3   1  14      268.48      260.95     15.31 o 
  -2   1  14       20.05       29.93      8.58 o 
  -1   1  14       70.38       87.58     12.17 o 
   0   1  14      167.70      174.44      9.59 o 
   1   1  14      240.92      248.30     14.17 o 
   2   1  14      254.78      233.94     27.13 o 
   3   1  14       10.83       12.90      5.09 o 
   4   1  14        1.37       -2.29      3.86 o 
   5   1  14        2.37        2.04      5.69 o 
   6   1  14        0.58       -3.85      6.58 o 
   7   1  14        9.38       -3.67      4.79 o 
   8   1  14        0.02        5.59     11.57 o 
  -7   2  14        9.69        9.04      7.95 o 
  -6   2  14       68.28       72.62     10.71 o 
  -5   2  14       51.76       46.79      8.66 o 
  -4   2  14       90.72       94.93     10.54 o 
  -3   2  14      369.71      343.15     16.22 o 
  -2   2  14      698.12      722.62     30.92 o 
  -1   2  14      521.39      486.80     23.94 o 
   0   2  14      516.76      482.21     23.14 o 
   1   2  14        1.38       -2.26      6.08 o 
   2   2  14       81.15       82.51     17.76 o 
   3   2  14       80.60       90.73      9.09 o 
   4   2  14       85.57       96.76     28.03 o 
   5   2  14       16.82       20.71      5.65 o 
   6   2  14      236.78      240.06     14.36 o 
   7   2  14       66.70       65.95     21.45 o 
   8   2  14       32.68       26.65      7.57 o 
  -6   3  14       60.11       57.25     10.31 o 
  -5   3  14       65.46       48.02      9.44 o 
  -4   3  14      127.17      140.03     12.64 o 
  -3   3  14      196.10      184.27     19.75 o 
  -2   3  14      218.21      214.41     13.16 o 
  -1   3  14      129.46      164.79     15.56 o 
   0   3  14        1.44        3.59      5.79 o 
   1   3  14       19.43       16.76      7.38 o 
   2   3  14       25.39       19.55      7.38 o 
   3   3  14      570.81      614.28     27.13 o 
   4   3  14      229.38      261.36     17.96 o 
   5   3  14      206.91      215.27     18.35 o 
   6   3  14      105.56      117.39     24.04 o 
   7   3  14      114.24      107.90     15.26 o 
   8   3  14       25.43       26.69      7.89 o 
  -5   4  14       80.58       77.53     10.73 o 
  -4   4  14      107.87       86.31     10.78 o 
  -3   4  14       32.62       51.52     15.56 o 
  -2   4  14        8.16        4.96      5.20 o 
  -1   4  14        4.70       -2.68      8.88 o 
   0   4  14        5.14        4.99      6.58 o 
   1   4  14      184.01      176.56     16.76 o 
   2   4  14      162.82      174.37     16.56 o 
   3   4  14      114.50      117.11     13.77 o 
   4   4  14       23.81       34.71      9.58 o 
   5   4  14      205.31      166.39     16.76 o 
   6   4  14        1.06        0.20      7.38 o 
   7   4  14       12.16        5.19      8.18 o 
   8   4  14        0.42        7.78      8.58 o 
  -4   5  14        3.92        1.51      6.58 o 
  -3   5  14        1.90        2.09      5.79 o 
  -2   5  14        2.01       -0.94      7.08 o 
  -1   5  14       53.93       54.11      8.62 o 
   0   5  14      145.92      122.50     14.56 o 
   1   5  14      195.35      190.53     17.76 o 
   2   5  14        3.14        1.20      6.98 o 
   3   5  14        0.57       -2.99      5.79 o 
   4   5  14       44.91       42.30      9.78 o 
   5   5  14       23.83       23.54      9.58 o 
   6   5  14       15.16       10.37      9.18 o 
   7   5  14        1.22       -1.60      8.58 o 
   8   5  14       35.93       35.91     11.57 o 
  -3   6  14        9.12        2.15      5.94 o 
  -2   6  14        0.57       -1.04      4.95 o 
  -1   6  14        6.46        3.38     11.47 o 
   0   6  14      178.50      162.60     16.76 o 
   1   6  14       16.44       22.74      8.98 o 
   2   6  14      117.73      152.02     16.56 o 
   3   6  14        9.84        6.18      7.18 o 
   4   6  14        9.96       18.35      8.38 o 
   5   6  14        8.81       22.15      9.18 o 
   6   6  14       20.65       28.73     10.17 o 
   7   6  14        1.13        8.78      8.78 o 
  -2   7  14       12.11       18.90      7.71 o 
  -1   7  14        0.23       -7.08      7.08 o 
   0   7  14        3.89       10.57      8.58 o 
   1   7  14       36.26       14.17      8.98 o 
   2   7  14        0.96        7.58      8.78 o 
   3   7  14       53.47       50.67     11.57 o 
   4   7  14        0.17       -5.19      6.38 o 
   5   7  14       10.60       15.16      9.78 o 
   6   7  14       39.37       44.09     11.97 o 
   0   8  14      265.82      295.19     25.04 o 
   1   8  14       32.01       49.28     12.37 o 
   2   8  14       52.95       67.23     13.77 o 
   3   8  14        8.11       10.97      8.38 o 
   4   8  14       18.78       24.54     10.57 o 
   5   8  14        1.93       -7.38      7.38 o 
  -4  -7  15        1.30       -0.20      9.38 o 
  -3  -7  15       30.01       15.96     10.57 o 
  -2  -7  15        0.43        4.39      8.38 o 
  -1  -7  15       30.50       23.54     10.17 o 
   0  -7  15        0.41        1.00      8.18 o 
  -5  -6  15       68.36       54.47     14.17 o 
  -4  -6  15       22.40       32.12     12.17 o 
  -3  -6  15       90.14       91.37     15.96 o 
  -2  -6  15        3.81        3.49      5.50 o 
  -1  -6  15        4.01        9.08      5.60 o 
   0  -6  15       28.74       24.14      9.38 o 
   1  -6  15        1.34       11.37      8.18 o 
   2  -6  15        1.68        9.78      9.38 o 
  -6  -5  15      104.71      103.94     19.75 o 
  -5  -5  15      110.62       84.59     16.76 o 
  -4  -5  15      146.98      147.24     19.55 o 
  -3  -5  15      125.04      124.09     17.56 o 
  -2  -5  15       73.44       43.29     11.57 o 
  -1  -5  15        0.88       -2.79      4.85 o 
   0  -5  15        0.85       -5.49      7.48 o 
   1  -5  15       29.93       38.51     10.97 o 
   2  -5  15      116.37      113.12     15.36 o 
   3  -5  15       67.88       90.58     15.16 o 
  -7  -4  15       51.74       78.21     18.75 o 
  -6  -4  15      123.82      158.01     22.34 o 
  -5  -4  15       43.35       49.28     13.77 o 
  -4  -4  15      125.78      118.71     17.96 o 
  -3  -4  15       79.13       60.85     13.17 o 
  -2  -4  15      128.09      125.89     16.16 o 
  -1  -4  15       73.02       77.41      8.43 o 
   0  -4  15       57.54       66.65      7.87 o 
   1  -4  15      174.56      171.12     11.90 o 
   2  -4  15      235.71      265.54     20.35 o 
   3  -4  15      108.91       96.56     14.56 o 
   4  -4  15       23.10       39.10     11.77 o 
  -7  -3  15       19.24       21.55     12.37 o 
  -6  -3  15        3.86       -3.79      8.18 o 
  -5  -3  15        0.63       -7.18      7.78 o 
  -4  -3  15        2.48       -0.20      9.18 o 
  -3  -3  15        5.03       -2.39      6.78 o 
  -2  -3  15      207.92      189.13     18.55 o 
  -1  -3  15      329.10      337.21     15.26 o 
   0  -3  15      449.23      464.22     16.41 o 
   1  -3  15      194.31      208.88     11.13 o 
   2  -3  15       86.67      104.16     12.97 o 
   3  -3  15        4.83        8.67      4.69 o 
   4  -3  15        5.88       -0.80      6.98 o 
   5  -3  15        8.44       10.37      8.78 o 
  -7  -2  15       46.01       44.29     14.17 o 
  -6  -2  15      101.85       83.19     17.56 o 
  -5  -2  15      109.43       90.78     16.36 o 
  -4  -2  15       80.48       67.63     13.77 o 
  -3  -2  15        2.81        3.99      7.38 o 
  -2  -2  15       51.73       69.83     12.57 o 
  -1  -2  15        7.84        8.58      7.18 o 
   0  -2  15       76.43       75.56     11.37 o 
   1  -2  15      186.56      202.82     10.93 o 
   2  -2  15       44.19       59.08      7.32 o 
   3  -2  15       10.88        5.14      4.58 o 
   4  -2  15       29.49       43.93      9.48 o 
   5  -2  15        0.13       -3.19      7.58 o 
   6  -2  15       12.89       30.72     11.97 o 
  -7  -1  15      179.55      201.08     17.51 o 
  -6  -1  15      180.71      193.33     16.01 o 
  -5  -1  15      136.35      151.63     19.55 o 
  -4  -1  15      129.64      102.35     15.76 o 
  -3  -1  15      838.40      810.40     35.91 o 
  -2  -1  15      129.50      138.86     15.96 o 
  -1  -1  15      529.40      543.86     25.94 o 
   0  -1  15      183.85      196.82     10.14 o 
   1  -1  15      823.70      854.88     31.12 o 
   2  -1  15      151.27      163.99     17.76 o 
   3  -1  15      196.62      203.98     14.07 o 
   4  -1  15        2.42        1.01      7.48 o 
   5  -1  15        0.26        2.81      5.24 o 
   6  -1  15        7.15        6.78     11.37 o 
   7  -1  15       25.20       11.97     10.97 o 
  -7   0  15       49.31       46.39     10.62 o 
  -6   0  15       60.83       60.26     10.59 o 
  -5   0  15       98.26      102.30     16.56 o 
  -4   0  15      177.99      205.49     21.55 o 
  -3   0  15      145.89      142.45     16.96 o 
  -2   0  15      823.96      822.97     33.92 o 
  -1   0  15     1163.55     1135.60     40.50 o 
   0   0  15     1094.50     1176.20     27.96 o 
   1   0  15        1.87       -2.07      3.58 o 
   2   0  15      635.29      663.85     20.08 o 
   3   0  15      205.58      219.04     13.77 o 
   4   0  15       66.11       61.34      8.10 o 
   5   0  15      132.71      140.80     11.64 o 
   6   0  15      217.39      220.93     14.82 o 
   7   0  15       92.40       91.18     18.55 o 
  -6   1  15        0.51       -5.93      5.93 o 
  -5   1  15       17.54       24.01      7.81 o 
  -4   1  15      102.53      123.81     12.74 o 
  -3   1  15        8.92       23.14      9.58 o 
  -2   1  15      423.98      463.66     25.14 o 
  -1   1  15      119.06      122.70     13.77 o 
   0   1  15      593.18      565.80     25.74 o 
   1   1  15        2.50        6.08      4.89 o 
   2   1  15      170.03      200.95     14.66 o 
   3   1  15       36.82       40.75      6.84 o 
   4   1  15      468.61      453.03     21.95 o 
   5   1  15      160.18      191.98     32.72 o 
   6   1  15      223.22      248.48     15.14 o 
   7   1  15       77.15       85.09     10.03 o 
  -6   2  15        1.69        2.22      6.96 o 
  -5   2  15        3.30        5.55      7.58 o 
  -4   2  15       33.11       33.53      8.37 o 
  -3   2  15        1.22       -4.46      4.83 o 
  -2   2  15       48.41       70.03     11.77 o 
  -1   2  15      214.37      235.82     17.36 o 
   0   2  15       25.09        9.78      6.58 o 
   1   2  15       20.20        9.00      4.17 o 
   2   2  15        2.00       -1.73      4.02 o 
   3   2  15       73.55       72.76      9.88 o 
   4   2  15      176.54      189.26     13.18 o 
   5   2  15        4.92       10.67      8.48 o 
   6   2  15        5.40        2.97     11.97 o 
   7   2  15        0.15        9.99      9.28 o 
  -5   3  15       71.10       85.48     11.81 o 
  -4   3  15       70.58       67.83     14.36 o 
  -3   3  15       71.11       94.25     10.97 o 
  -2   3  15      385.47      374.48     22.54 o 
  -1   3  15       10.55       12.17      7.18 o 
   0   3  15      259.04      302.25     19.35 o 
   1   3  15        8.02        3.79      6.18 o 
   2   3  15      170.21      172.18     17.16 o 
   3   3  15       15.45       12.97      8.58 o 
   4   3  15       45.97       51.18     11.27 o 
   5   3  15        7.06        9.22      5.78 o 
   6   3  15       98.51       94.07     11.67 o 
   7   3  15        7.83        8.15      6.70 o 
  -5   4  15      151.76      165.49     43.89 o 
  -4   4  15      252.71      236.42     16.96 o 
  -3   4  15      110.32      118.81     25.54 o 
  -2   4  15      218.06      233.26     29.93 o 
  -1   4  15      292.78      296.67     20.15 o 
   0   4  15      149.41      166.19     17.36 o 
   1   4  15        2.67        5.99      7.18 o 
   2   4  15        3.65        4.79      7.18 o 
   3   4  15      284.78      295.67     20.75 o 
   4   4  15       70.75       73.42     12.37 o 
   5   4  15       83.27       96.76     13.77 o 
   6   4  15       25.95       26.73     10.37 o 
   7   4  15       36.77       39.50     10.97 o 
  -4   5  15       51.79       47.92      9.74 o 
  -3   5  15       11.54       12.96      6.93 o 
  -2   5  15        3.04       -3.16      5.23 o 
  -1   5  15       54.03       65.04     12.37 o 
   0   5  15       83.17       96.36     13.97 o 
   1   5  15      157.95      167.99     18.16 o 
   2   5  15      218.47      207.09     19.55 o 
   3   5  15      107.71      126.49     15.16 o 
   4   5  15      348.06      380.06     23.34 o 
   5   5  15       10.86        5.19      8.38 o 
   6   5  15        5.01       -2.99      8.18 o 
   7   5  15        0.77       -5.99      7.58 o 
  -3   6  15        2.28        8.64      8.38 o 
  -2   6  15        2.85        0.98      6.22 o 
  -1   6  15       21.64       38.67      8.33 o 
   0   6  15      100.37       65.24     12.17 o 
   1   6  15       69.62       79.80     13.57 o 
   2   6  15      160.85      179.76     18.75 o 
   3   6  15       44.98       35.71      9.98 o 
   4   6  15       15.87       19.15      9.18 o 
   5   6  15        0.69       -1.60      7.58 o 
   6   6  15       24.05       16.76      9.38 o 
  -1   7  15        0.58       -5.33      5.63 o 
   0   7  15        4.63        3.99      7.18 o 
   1   7  15        1.12       -6.58      6.58 o 
   2   7  15        4.30        2.99      8.38 o 
   3   7  15       10.60       12.57      9.38 o 
   4   7  15        1.44        7.98      8.18 o 
   5   7  15       25.90       37.51     11.57 o 
   2   8  15       34.44       20.55     10.17 o 
   3   8  15        0.00       -0.40      8.98 o 
  -4  -6  16       29.36       18.16     12.17 o 
  -3  -6  16        0.07       -4.19      7.98 o 
  -2  -6  16        9.34       17.56      9.98 o 
  -1  -6  16        1.70       -3.40      5.56 o 
   0  -6  16        4.13       -6.78      6.78 o 
   1  -6  16        1.95        1.00      7.78 o 
  -5  -5  16       20.70       20.75     12.57 o 
  -4  -5  16       23.95       29.13     11.37 o 
  -3  -5  16       11.81       17.56     11.17 o 
  -2  -5  16       20.90       16.56      9.18 o 
  -1  -5  16       84.69       89.89     12.67 o 
   0  -5  16       12.14       15.88     10.17 o 
   1  -5  16        0.42        7.18      6.98 o 
   2  -5  16        5.55        1.40      6.78 o 
  -6  -4  16        8.27       -2.39      9.98 o 
  -5  -4  16       55.38       81.80     16.76 o 
  -4  -4  16       27.78       35.51     11.97 o 
  -3  -4  16        7.03       -1.00      9.18 o 
  -2  -4  16       34.42       27.93      9.98 o 
  -1  -4  16       46.65       47.88     10.97 o 
   0  -4  16       68.90       77.09      8.92 o 
   1  -4  16      100.43      101.60     13.07 o 
   2  -4  16       46.78       42.10     10.57 o 
   3  -4  16        2.30       -0.60      7.58 o 
   4  -4  16        0.80        0.20      9.58 o 
  -6  -3  16       83.80       72.22     16.96 o 
  -5  -3  16        9.05        7.18      9.58 o 
  -4  -3  16       49.67       38.90     12.77 o 
  -3  -3  16        2.83        5.39      8.98 o 
  -2  -3  16       81.06       92.37     14.36 o 
  -1  -3  16      258.59      268.94     19.35 o 
   0  -3  16      189.13      185.00     12.23 o 
   1  -3  16       99.55      108.48     11.17 o 
   2  -3  16      124.24      127.75     10.39 o 
   3  -3  16       30.82       35.31     10.37 o 
   4  -3  16       36.73       21.75      9.38 o 
   5  -3  16        0.94       11.57      9.58 o 
  -6  -2  16       17.10       11.77     11.57 o 
  -5  -2  16       20.05        9.18     11.37 o 
  -4  -2  16        9.89        8.38      8.78 o 
  -3  -2  16      115.82      123.69     17.36 o 
  -2  -2  16      155.79      173.37     18.35 o 
  -1  -2  16      176.14      162.20     16.96 o 
   0  -2  16      149.26      157.30     10.82 o 
   1  -2  16        9.70       25.88      5.79 o 
   2  -2  16      149.14      134.72     10.49 o 
   3  -2  16       72.42       75.01      8.67 o 
   4  -2  16       73.31       89.19      9.68 o 
   5  -2  16       56.33       54.07     13.37 o 
  -6  -1  16       12.40       16.16     11.37 o 
  -5  -1  16       16.82        1.80      8.18 o 
  -4  -1  16       45.40       53.07     12.57 o 
  -3  -1  16       67.78       66.04     12.77 o 
  -2  -1  16        0.04       -3.99      6.38 o 
  -1  -1  16      130.90      162.20     17.16 o 
   0  -1  16       13.66       19.15      7.78 o 
   1  -1  16        8.88        8.68      4.51 o 
   2  -1  16       14.20        2.03      4.37 o 
   3  -1  16       60.48       77.55      9.28 o 
   4  -1  16       55.57       52.90     19.45 o 
   5  -1  16      107.78      121.66     11.17 o 
   6  -1  16       42.72       23.34     11.97 o 
  -6   0  16       18.85       19.83      8.49 o 
  -5   0  16        0.71       10.97     10.17 o 
  -4   0  16        1.79       -6.78      6.78 o 
  -3   0  16       30.33       32.32     10.37 o 
  -2   0  16       75.20       70.63     12.37 o 
  -1   0  16      378.56      425.75     23.54 o 
   0   0  16      226.35      232.23     16.96 o 
   1   0  16        0.30       -4.15      4.15 o 
   2   0  16       12.00        6.71      5.39 o 
   3   0  16       15.96       13.03      9.38 o 
   4   0  16        4.71        5.44      5.15 o 
   5   0  16        2.00        1.20      5.24 o 
   6   0  16       42.13       32.99      9.88 o 
  -6   1  16       69.46       71.32     11.83 o 
  -5   1  16      184.81      153.42     17.16 o 
  -4   1  16      132.65      151.43     18.95 o 
  -3   1  16      367.61      379.26     25.34 o 
  -2   1  16      354.61      349.54     21.95 o 
  -1   1  16      197.00      214.47     18.75 o 
   0   1  16      125.83      115.52     13.97 o 
   1   1  16      240.88      264.96     12.33 o 
   2   1  16      116.30      132.26     10.79 o 
   3   1  16       78.46       73.92      9.10 o 
   4   1  16      132.25      163.31     12.87 o 
   5   1  16       71.43       74.54      9.44 o 
   6   1  16       43.37       57.98     10.47 o 
   7   1  16       47.29       59.31      9.59 o 
  -5   2  16      254.87      289.29     19.88 o 
  -4   2  16      271.06      266.77     20.55 o 
  -3   2  16      249.12      264.55     20.55 o 
  -2   2  16      339.32      352.53     22.34 o 
  -1   2  16      106.91      104.94     13.97 o 
   0   2  16       50.14       61.25     10.97 o 
   1   2  16      130.15      154.42     16.16 o 
   2   2  16       98.33       98.98      9.71 o 
   3   2  16      706.43      728.75     22.99 o 
   4   2  16      356.18      427.75     18.85 o 
   5   2  16      201.12      222.42     20.65 o 
   6   2  16       51.58       71.75      9.82 o 
   7   2  16       51.10       45.60     12.47 o 
  -5   3  16        5.13        5.20     11.67 o 
  -4   3  16       24.95       10.62      7.44 o 
  -3   3  16       11.21       14.16      6.90 o 
  -2   3  16        0.33        3.59      8.38 o 
  -1   3  16       63.84       61.25     11.57 o 
   0   3  16       25.26       14.56      8.38 o 
   1   3  16      194.64      212.08     19.15 o 
   2   3  16      235.30      256.66     13.12 o 
   3   3  16      298.89      266.28     14.16 o 
   4   3  16      287.97      295.00     35.41 o 
   5   3  16       32.26       45.00      8.46 o 
   6   3  16       14.87        7.45      6.01 o 
   7   3  16        9.25       12.89      6.95 o 
  -4   4  16        7.72        1.98      6.46 o 
  -3   4  16       39.02       32.20     25.54 o 
  -2   4  16       42.60       40.90     10.37 o 
  -1   4  16        3.51       11.77      8.18 o 
   0   4  16        0.24        1.00      6.98 o 
   1   4  16       86.00       75.01     13.17 o 
   2   4  16       28.88       20.95     10.17 o 
   3   4  16       38.54       36.11     10.57 o 
   4   4  16       85.84       95.96     14.36 o 
   5   4  16       13.88       13.77      8.78 o 
   6   4  16        2.25        6.18      8.58 o 
   7   4  16        2.96       -2.89      8.18 o 
  -3   5  16       44.65       54.37     10.05 o 
  -2   5  16       29.46       14.88     10.67 o 
  -1   5  16       28.50       16.96      9.78 o 
   0   5  16       18.80       22.94      9.18 o 
   1   5  16      187.81      160.60     18.16 o 
   2   5  16      192.52      173.57     18.95 o 
   3   5  16      318.63      319.41     22.54 o 
   4   5  16       21.16       23.74      9.98 o 
   5   5  16       19.53       14.96      8.58 o 
   6   5  16        0.23        1.60      9.18 o 
  -2   6  16       12.68       24.66      8.37 o 
  -1   6  16       19.51       10.37      7.78 o 
   0   6  16       68.20       60.25     12.57 o 
   1   6  16      110.44      101.35     15.76 o 
   2   6  16      121.28      158.61     19.35 o 
   3   6  16       72.40       74.42     14.56 o 
   4   6  16      128.56      158.01     18.55 o 
   5   6  16       25.08       15.76      9.98 o 
   0   7  16       51.21       68.23     13.77 o 
   1   7  16       98.51      125.69     17.56 o 
   2   7  16       14.62       15.36      9.78 o 
   3   7  16        6.21       12.17      9.58 o 
   4   7  16       17.20        9.78      9.38 o 
  -4  -5  17        2.37       -4.59      9.58 o 
  -3  -5  17       33.32        9.98     10.17 o 
  -2  -5  17        8.55       10.37      9.38 o 
  -1  -5  17        4.17       -6.58      6.58 o 
   0  -5  17        4.24       -1.02      5.06 o 
   1  -5  17        3.24        2.79      8.38 o 
  -5  -4  17       21.97       15.36     13.77 o 
  -4  -4  17        2.82       -1.40      9.18 o 
  -3  -4  17        4.79       -3.79      8.98 o 
  -2  -4  17        1.64        2.00      8.18 o 
  -1  -4  17        0.21       -1.60      7.78 o 
   0  -4  17        0.70       -4.47      4.65 o 
   1  -4  17        0.05       -4.31      4.31 o 
   2  -4  17        6.83       -6.78      6.78 o 
   3  -4  17        0.64       -5.99      7.18 o 
  -5  -3  17        0.42       -9.18      9.18 o 
  -4  -3  17        4.78       -2.00      9.58 o 
  -3  -3  17        0.46        6.98      8.78 o 
  -2  -3  17       30.49       31.32     11.17 o 
  -1  -3  17        1.86       -2.00      7.18 o 
   0  -3  17        0.74       -6.18      6.18 o 
   1  -3  17       67.87       64.56      8.03 o 
   2  -3  17       80.23       93.91      9.52 o 
   3  -3  17       26.61       21.15     10.17 o 
   4  -3  17        1.85       -2.59      7.38 o 
  -6  -2  17       17.56       15.36     12.37 o 
  -5  -2  17        7.07       11.37     11.57 o 
  -4  -2  17       71.67       82.60     15.76 o 
  -3  -2  17        0.72        1.60      8.38 o 
  -2  -2  17       56.24       66.04     13.17 o 
  -1  -2  17      120.36      122.90     16.36 o 
   0  -2  17       49.92       44.89     11.17 o 
   1  -2  17        2.39        1.30      4.43 o 
   2  -2  17       25.54       15.47      7.68 o 
   3  -2  17        1.45        0.69      6.38 o 
   4  -2  17        4.43       -5.59      7.18 o 
   5  -2  17       14.63       31.12     11.57 o 
  -6  -1  17       20.98       10.37     11.37 o 
  -5  -1  17       34.60       24.34     12.77 o 
  -4  -1  17       88.27      109.73     17.56 o 
  -3  -1  17      296.71      336.37     24.34 o 
  -2  -1  17      105.40      123.89     17.16 o 
  -1  -1  17       14.83       10.77      8.18 o 
   0  -1  17      144.04      147.64     16.76 o 
   1  -1  17       16.59       18.77      5.36 o 
   2  -1  17        7.02        1.39      5.08 o 
   3  -1  17        6.81        7.82      5.80 o 
   4  -1  17       64.62       63.72      9.01 o 
   5  -1  17       18.66       20.75     11.17 o 
  -5   0  17       45.10       60.45     15.16 o 
  -4   0  17       87.88      130.68     19.15 o 
  -3   0  17      139.64      139.66     18.16 o 
  -2   0  17      144.83      146.64     17.36 o 
  -1   0  17       44.86       41.10     10.97 o 
   0   0  17       78.48      111.33     14.76 o 
   1   0  17       57.28       70.63     11.97 o 
   2   0  17        3.07       -2.76      4.69 o 
   3   0  17      316.06      351.07     18.95 o 
   4   0  17       91.32      114.24     11.07 o 
   5   0  17       69.90       75.71      9.62 o 
   6   0  17       21.39       23.02      7.70 o 
  -5   1  17        0.06       -5.39      7.98 o 
  -4   1  17        0.13       -0.80      8.78 o 
  -3   1  17        0.07        3.19      7.78 o 
  -2   1  17        0.20        8.58      7.78 o 
  -1   1  17       35.18       32.92      9.78 o 
   0   1  17        0.60        4.59      7.38 o 
   1   1  17      136.23      130.08     15.76 o 
   2   1  17        7.57       18.71      5.90 o 
   3   1  17       41.18       38.02      7.57 o 
   4   1  17       14.36       10.58      6.56 o 
   5   1  17       70.39       63.55     16.56 o 
   6   1  17        0.01       -3.84      5.98 o 
  -5   2  17       20.58       18.06      8.66 o 
  -4   2  17      122.49      141.85     19.75 o 
  -3   2  17      160.16      183.35     20.35 o 
  -2   2  17      113.62      155.82     18.16 o 
  -1   2  17      128.38      127.88     15.76 o 
   0   2  17       23.62       24.14      8.98 o 
   1   2  17       25.37       35.51     10.17 o 
   2   2  17        6.96       -0.07      5.09 o 
   3   2  17      240.64      249.05     25.94 o 
   4   2  17       23.54       33.93      7.98 o 
   5   2  17       19.11        8.13      6.41 o 
   6   2  17       16.62       17.30      7.52 o 
  -4   3  17      219.42      227.28     18.20 o 
  -3   3  17      130.00      161.60     19.35 o 
  -2   3  17      107.82       92.77     14.76 o 
  -1   3  17      101.44      107.93     15.96 o 
   0   3  17      133.35      132.27     15.96 o 
   1   3  17      404.82      449.69     25.54 o 
   2   3  17      119.17      143.85     16.56 o 
   3   3  17       73.28       80.76      9.94 o 
   4   3  17      110.64      136.68     26.43 o 
   5   3  17      166.17      162.47     13.66 o 
   6   3  17        3.52       -1.00      5.84 o 
  -3   4  17       34.64       24.16      8.57 o 
  -2   4  17       17.72       16.76     10.17 o 
  -1   4  17       98.86       88.98     14.36 o 
   0   4  17      129.36      136.26     16.96 o 
   1   4  17      218.92      217.26     21.15 o 
   2   4  17       71.13       85.39     14.36 o 
   3   4  17      145.95      171.78     19.15 o 
   4   4  17      184.44      232.23     21.75 o 
   5   4  17       40.25       28.97      8.25 o 
   6   4  17       47.45       44.08      9.23 o 
  -2   5  17       21.80       19.55      9.38 o 
  -1   5  17       39.13       51.47     12.17 o 
   0   5  17      136.06      152.02     18.35 o 
   1   5  17       39.59       37.31     11.17 o 
   2   5  17       64.30       59.65     13.37 o 
   3   5  17        1.94        3.39      8.98 o 
   4   5  17        0.75        2.39      9.38 o 
   5   5  17       32.73       30.72     11.17 o 
   0   6  17        0.04        4.19      9.58 o 
   1   6  17       10.33        0.00      7.98 o 
   2   6  17        4.01        4.99      8.58 o 
   3   6  17        5.33       18.55     10.77 o 
   4   6  17       26.55       35.71     13.17 o 
  -3  -4  18        0.30       -9.18      9.18 o 
  -2  -4  18       31.30       50.67     13.77 o 
  -1  -4  18       15.48       14.76      9.38 o 
   0  -4  18        8.66       11.57      9.18 o 
   1  -4  18        0.91        0.53      5.89 o 
  -4  -3  18       12.90       -4.39      9.58 o 
  -3  -3  18       12.78       16.36     10.17 o 
  -2  -3  18       16.80       14.76     10.37 o 
  -1  -3  18       77.33       73.02     13.97 o 
   0  -3  18        0.12        1.80      7.78 o 
   1  -3  18       19.89        6.02     13.87 o 
   2  -3  18       25.20       21.85      6.63 o 
   3  -3  18        1.71       -6.78      6.78 o 
  -4  -2  18        0.38       -2.19      9.98 o 
  -3  -2  18        7.63        9.18      9.78 o 
  -2  -2  18       10.57       -0.60      7.98 o 
  -1  -2  18       49.33       40.30     10.77 o 
   0  -2  18        0.43        5.79      7.98 o 
   1  -2  18       14.98        4.19      7.98 o 
   2  -2  18       11.70       17.36      6.14 o 
   3  -2  18        2.84        4.53      5.28 o 
   4  -2  18        7.65       -1.20      8.18 o 
  -5  -1  18        9.77        2.00      9.38 o 
  -4  -1  18        0.52        7.98     11.77 o 
  -3  -1  18       39.41       39.70     12.17 o 
  -2  -1  18       94.89      110.53     16.16 o 
  -1  -1  18      149.06      164.19     18.16 o 
   0  -1  18        1.55       -2.59      6.18 o 
   1  -1  18       14.38       10.17      7.38 o 
   2  -1  18        4.89        4.30      7.18 o 
   3  -1  18        0.81       -1.33      5.69 o 
   4  -1  18       13.17        7.04      5.98 o 
  -4   0  18       68.50      109.33     17.96 o 
  -3   0  18      104.14       83.00     15.36 o 
  -2   0  18      112.85       98.96     16.36 o 
  -1   0  18      116.42      107.53     15.36 o 
   0   0  18       29.85       30.92      9.98 o 
   1   0  18        8.05       -2.59      6.78 o 
   2   0  18        3.12       -2.41      4.71 o 
   3   0  18       89.45       94.83     10.37 o 
   4   0  18       38.80       39.78      8.08 o 
   5   0  18       39.57       47.52     10.37 o 
  -4   1  18       68.16       92.97     16.76 o 
  -3   1  18       10.99       31.32     11.57 o 
  -2   1  18       15.78       17.76      9.58 o 
  -1   1  18        1.46        3.39      7.78 o 
   0   1  18      121.47      146.44     16.96 o 
   1   1  18       52.21       62.05     11.77 o 
   2   1  18      196.84      232.63     20.55 o 
   3   1  18       31.79       35.53      7.74 o 
   4   1  18      101.31      104.95     13.97 o 
   5   1  18       21.98       32.44     15.66 o 
  -4   2  18        7.83        2.19     10.17 o 
  -3   2  18        1.88       -8.58      8.58 o 
  -2   2  18        0.35       -2.59      7.58 o 
  -1   2  18        5.72       10.17      8.98 o 
   0   2  18       23.78       25.54     10.57 o 
   1   2  18      169.47      192.92     19.15 o 
   2   2  18      167.37      189.53     19.55 o 
   3   2  18       56.23       52.61      8.61 o 
   4   2  18       71.42       63.84     10.03 o 
   5   2  18        1.20       -7.12     11.57 o 
  -3   3  18        0.42       -3.79      8.78 o 
  -2   3  18        0.45       -1.80      7.58 o 
  -1   3  18       10.20       21.35     10.37 o 
   0   3  18       37.40       29.53     11.17 o 
   1   3  18        0.60       -5.19      6.98 o 
   2   3  18       22.46       13.57      8.58 o 
   3   3  18       13.62       16.76     10.37 o 
   4   3  18        2.23        4.53      6.70 o 
   5   3  18       13.50        0.15      8.18 o 
  -2   4  18       35.33       30.13     10.37 o 
  -1   4  18       14.37        9.98      9.18 o 
   0   4  18       37.90       30.92     10.37 o 
   1   4  18       70.93       96.76     15.76 o 
   2   4  18       50.02       59.45     13.17 o 
   3   4  18       67.88       40.70     12.37 o 
   4   4  18      126.26      118.00     12.41 o 
   5   4  18       13.87        9.38     10.37 o 
   0   5  18      142.96      161.20     18.95 o 
   1   5  18      194.36      217.26     21.95 o 
   2   5  18      197.41      210.08     21.95 o 
   3   5  18        7.56        5.59      9.78 o 
   4   5  18        4.89       25.54     12.57 o 
  -2  -3  19       65.13       67.23     15.36 o 
  -1  -3  19        5.58       16.76     10.77 o 
   0  -3  19       95.32       93.97     15.16 o 
   1  -3  19       12.90       21.35     10.17 o 
  -3  -2  19        2.32       -7.18      9.58 o 
  -2  -2  19        5.65       -1.60      9.38 o 
  -1  -2  19        5.81        0.40      7.98 o 
   0  -2  19       47.47       48.48     12.37 o 
   1  -2  19        0.65       -7.38      7.38 o 
   2  -2  19        2.78       -0.72      5.48 o 
  -3  -1  19       10.37       18.16     10.97 o 
  -2  -1  19       22.20       18.35     10.97 o 
  -1  -1  19       57.40       37.91     11.57 o 
   0  -1  19       30.56       39.90     10.57 o 
   1  -1  19        1.61       -5.19      6.58 o 
   2  -1  19        0.03       -1.60      6.58 o 
   3  -1  19        0.22       -1.71      6.68 o 
  -3   0  19       32.91       31.72     11.37 o 
  -2   0  19        7.32       14.76     10.37 o 
  -1   0  19        8.98       14.36      9.98 o 
   0   0  19       13.39       17.96      9.38 o 
   1   0  19        0.57       -1.00      7.58 o 
   2   0  19        0.15        3.79      7.78 o 
   3   0  19        1.82       -5.50      5.50 o 
  -3   1  19       14.37        2.00      9.18 o 
  -2   1  19        6.77       13.97      9.58 o 
  -1   1  19        6.69       -1.40      7.58 o 
   0   1  19        1.21        4.19      7.98 o 
   1   1  19       21.24       18.35     10.17 o 
   2   1  19       23.81       28.33     10.17 o 
   3   1  19       11.41        8.78      8.98 o 
   4   1  19       32.22       47.92      8.68 o 
  -2   2  19        9.04        4.19      8.78 o 
  -1   2  19        2.02       -6.78      6.78 o 
   0   2  19       10.80        0.80      8.18 o 
   1   2  19       13.64       23.94     10.17 o 
   2   2  19       39.53       54.67     12.57 o 
   3   2  19       58.88       79.40     14.17 o 
   4   2  19       81.44       87.42     19.85 o 
  -1   3  19       43.82       57.46     13.77 o 
   0   3  19       63.76       79.40     14.56 o 
   1   3  19      109.13       94.97     15.16 o 
   2   3  19       21.90       17.36     10.37 o 
   3   3  19        2.23        4.99      8.78 o 
   0   4  19       23.38       10.37      9.58 o 
   1   4  19       24.29        6.18     10.77 o 
   2   4  19        8.10        8.78      9.58 o 
   3   4  19        6.04        6.78      9.38 o 
  -1  -1  20        0.36        3.59      8.98 o 
   0  -1  20        0.93       13.17      8.98 o 
   1  -1  20        4.72        1.20      8.58 o 
  -1   0  20        8.53        3.39      8.58 o 
   0   0  20        2.21        6.18      8.38 o 
   1   0  20        0.41        3.99      8.98 o 
  -1   1  20        0.05       -0.60      9.38 o 
   0   1  20       17.23       17.36      9.78 o 
   1   1  20       14.67       33.72     10.97 o 
   2   1  20        0.71       -5.59      7.78 o 
   0   2  20        1.12       -2.59      8.58 o 
   1   2  20        0.24       -6.38      6.38 o 
                                                 
