# Supplementary material for: Crystal structure and luminescent properties of [1-(biphenyl-4-yl)-1H-imidazole-κN 3]di­chloridozinc
Source: Acta Crystallogr E Crystallogr Commun. 2015 Feb 13;71(Pt 3):272–4. doi: 10.1107/S2056989015002807 (PMC4350720; doi:10.1107/S2056989015002807)
Supplement: Supplementary file 3 [file e-71-00272-Isup3.mol]

  Chem3D Core 12.007081410403D

 61 42  0  0  0  0  0  0  0  0999 V2000
    7.6520    9.8910    5.4730 Zn  0  0  0  0  0  0  0  0  0  0  0  0
    7.8270    7.8730    5.5630 N   0  0  0  0  0  0  0  0  0  0  0  0
    5.8330   10.4610    6.1440 N   0  0  0  0  0  0  0  0  0  0  0  0
    4.2110   11.0470    7.5000 N   0  0  0  0  0  0  0  0  0  0  0  0
    8.3310    5.8930    4.7460 N   0  0  0  0  0  0  0  0  0  0  0  0
    8.4570    7.2220    4.6120 C   0  0  0  0  0  2  0  0  0  0  0  0
    8.9340    7.6320    3.9270 H   0  0  0  0  0 15  0  0  0  0  0  0
    8.8520    4.9280    3.8220 C   0  0  0  0  0  3  0  0  0  0  0  0
    3.4710   11.2570    8.7190 C   0  0  0  0  0  3  0  0  0  0  0  0
    2.0730   11.6580   11.0870 C   0  0  0  0  0  3  0  0  0  0  0  0
    9.7840    3.2070    1.8580 C   0  0  0  0  0  3  0  0  0  0  0  0
    7.5520    5.6790    5.8530 C   0  0  0  0  0  2  0  0  0  0  0  0
    7.2830    4.8570    6.1950 H   0  0  0  0  0 15  0  0  0  0  0  0
    8.1110    3.8200    3.4940 C   0  0  0  0  0  2  0  0  0  0  0  0
    7.3030    3.6470    3.9210 H   0  0  0  0  0 15  0  0  0  0  0  0
    2.7850   10.4880   10.8570 C   0  0  0  0  0  2  0  0  0  0  0  0
    2.7970    9.8280   11.5130 H   0  0  0  0  0 15  0  0  0  0  0  0
    8.5880    2.9650    2.5180 C   0  0  0  0  0  2  0  0  0  0  0  0
    8.0930    2.2080    2.2970 H   0  0  0  0  0 15  0  0  0  0  0  0
   10.2660    2.3250    0.7630 C   0  0  0  0  0  3  0  0  0  0  0  0
   10.0750    5.1660    3.2220 C   0  0  0  0  0  2  0  0  0  0  0  0
   10.5890    5.8960    3.4800 H   0  0  0  0  0 15  0  0  0  0  0  0
   10.5220    4.3160    2.2480 C   0  0  0  0  0  2  0  0  0  0  0  0
   11.3390    4.4860    1.8370 H   0  0  0  0  0 15  0  0  0  0  0  0
    1.2570   13.0940   12.9710 C   0  0  0  0  0  2  0  0  0  0  0  0
    1.6860   13.8220   12.5830 H   0  0  0  0  0 15  0  0  0  0  0  0
    7.2520    6.9010    6.3520 C   0  0  0  0  0  2  0  0  0  0  0  0
    6.7360    7.0600    7.1100 H   0  0  0  0  0 15  0  0  0  0  0  0
    3.4730   10.2780    9.6780 C   0  0  0  0  0  2  0  0  0  0  0  0
    3.9350    9.4830    9.5370 H   0  0  0  0  0 15  0  0  0  0  0  0
    1.3180   11.8530   12.3520 C   0  0  0  0  0  3  0  0  0  0  0  0
    4.8280   11.0350    5.4160 C   0  0  0  0  0  2  0  0  0  0  0  0
    4.8370   11.1540    4.4930 H   0  0  0  0  0 15  0  0  0  0  0  0
    2.0840   12.6210   10.0880 C   0  0  0  0  0  2  0  0  0  0  0  0
    1.6030   13.4080   10.2090 H   0  0  0  0  0 15  0  0  0  0  0  0
    2.7920   12.4380    8.9180 C   0  0  0  0  0  2  0  0  0  0  0  0
    2.8100   13.1060    8.2710 H   0  0  0  0  0 15  0  0  0  0  0  0
    0.6550   10.7970   12.9480 C   0  0  0  0  0  2  0  0  0  0  0  0
    0.6850    9.9570   12.5520 H   0  0  0  0  0 15  0  0  0  0  0  0
    9.3900    1.8540   -0.2100 C   0  0  0  0  0  2  0  0  0  0  0  0
    8.4920    2.0970   -0.1770 H   0  0  0  0  0 15  0  0  0  0  0  0
    5.4180   10.4770    7.3960 C   0  0  0  0  0  2  0  0  0  0  0  0
    5.9010   10.1380    8.1130 H   0  0  0  0  0 15  0  0  0  0  0  0
    0.5670   13.2570   14.1480 C   0  0  0  0  0  2  0  0  0  0  0  0
    0.5450   14.0930   14.5540 H   0  0  0  0  0 15  0  0  0  0  0  0
   -0.0880   12.2060   14.7290 C   0  0  0  0  0  2  0  0  0  0  0  0
   -0.5510   12.3240   15.5250 H   0  0  0  0  0 15  0  0  0  0  0  0
   11.6040    1.9590    0.6840 C   0  0  0  0  0  2  0  0  0  0  0  0
   12.2120    2.2710    1.3150 H   0  0  0  0  0 15  0  0  0  0  0  0
    3.8270   11.4020    6.2320 C   0  0  0  0  0  2  0  0  0  0  0  0
    3.0310   11.8150    5.9850 H   0  0  0  0  0 15  0  0  0  0  0  0
   -0.0500   10.9700   14.1190 C   0  0  0  0  0  2  0  0  0  0  0  0
   -0.5000   10.2520   14.4990 H   0  0  0  0  0 15  0  0  0  0  0  0
   11.1480    0.6700   -1.2810 C   0  0  0  0  0  2  0  0  0  0  0  0
   11.4450    0.1120   -1.9630 H   0  0  0  0  0 15  0  0  0  0  0  0
    9.8360    1.0300   -1.2220 C   0  0  0  0  0  2  0  0  0  0  0  0
    9.2420    0.7210   -1.8660 H   0  0  0  0  0 15  0  0  0  0  0  0
   12.0300    1.1250   -0.3410 C   0  0  0  0  0  2  0  0  0  0  0  0
   12.9230    0.8730   -0.3890 H   0  0  0  0  0 15  0  0  0  0  0  0
    9.2040   10.8990    6.7420 Cl  0  0  0  0  0  0  0  0  0  0  0  0
    7.7760   10.3850    3.3060 Cl  0  0  0  0  0  0  0  0  0  0  0  0
  1  2  1  0      
  1  3  1  0      
  1 60  1  0      
  1 61  1  0      
  2  6  1  0      
  2 27  1  0      
  3 32  1  0      
  3 42  1  0      
  4  9  1  0      
  4 42  1  0      
  4 50  1  0      
  5  6  1  0      
  5  8  1  0      
  5 12  1  0      
  8 14  1  0      
  8 21  1  0      
  9 29  1  0      
  9 36  1  0      
 10 16  1  0      
 10 31  1  0      
 10 34  1  0      
 11 18  1  0      
 11 20  1  0      
 11 23  1  0      
 12 27  1  0      
 14 18  1  0      
 16 29  1  0      
 20 40  1  0      
 20 48  1  0      
 21 23  1  0      
 25 31  1  0      
 25 44  1  0      
 31 38  1  0      
 32 50  1  0      
 34 36  1  0      
 38 52  1  0      
 40 56  1  0      
 44 46  1  0      
 46 52  1  0      
 48 58  1  0      
 54 56  1  0      
 54 58  1  0      
M  END
